# Supplementary material for: Factors associated with aortic valve stenosis in Japanese patients with end-stage kidney disease
Source: BMC Nephrol. 2022 Apr 2;23:129. doi: 10.1186/s12882-022-02758-y (PMC8977035; doi:10.1186/s12882-022-02758-y)
Supplement: Supplementary file 1 — Additional file 1. [file 12882_2022_2758_MOESM1_ESM.xlsx]

## Sheet: Sheet1
Supplementary file. Baseline data of all participants
Aortic valve stenosis	Severe aortic valve stenosis	Gender	Age (years)	Primary Disease	Dialysis duration (years)	Diabetes mellitus as comorbidity	History of Admission due to heart failure within 1 year before echocardiography	History of Percutaneous coronary intervention	History of Coronary artery bypass grafting	History of Aortic Disease	Taking Vitamin D receptor activators	Taking Calcimimetics	Taking Phosphate binders	Serum sodium concentration (mEq/l)	Serum potassium concentration (mEq/l)	Serum corrected calcium concentration (mg/dl)	Serum phosphorus concentration (mg/dl)	Serum albmin concentration (g/dl)	Blood nitrogen urea (mg/dl)	Serum creatinine concentration (mg/dl)	Serum intact parathyroid hormone concentration (pg/ml)	Serum C-reactive protein concentration (mg/dl)	Hemoglobin (g/dl)	Cardiothoracic ratio (%)	Aortic calcification in chest X-ray	Atrial Fibrillation	Heart Rate (/min)	Left atrial diameter (mm)	Left ventricular end-diastolic diameter (mm)	Left ventricular end-systolic diameter (mm)	Left ventricular ejection fraction (%)	Mean pressure gradient (mmHg)	Aortic valve area (cm2)	Velocity max (m/s)	Aortic Valve Calcification in Transthoracic Echocardiography	Type of dialysis
1	1	Male	75	Chronic glomerulonephritis	4.89589	0	0	0	0	0	1	0	1	140	5.8	9.2	4.9	3.8	62.4	10.8	127		12.9	55		0	59	29.8	51.7	33.9	63.1	21.2	1.65	3.09		Hemodialysis
1	1	Male	71	Chronic glomerulonephritis	16.4137	0	1	0	0	0	1	1	1	136	4.8	8.1	7.3	3.4	62	11.93	111	0.1	13.4	49.5	1	0	60	30	43	29	62	16.36	1.37	3.01	1	Hemodialysis
1	1	Male	71	Chronic glomerulonephritis	4.2	0	0	1	0	0	1	0	1	141	5	8.6	6.2	3.8	45	10.98	36	1.92	10.3	54	1	0	81	40.8	62.7	48.5	44.6	36.9	3.11	3.037	0	Hemodialysis
1	1	Male	66	Chronic glomerulonephritis	10.2904	0	0	0	0	0	1	1	1	142	5.1	8.8	5.3	3.3	66.6	10.65	312	0.07	10.2	51.06	1	0	69	32.9	48.1	32.2	61.4	17.62	1.53	3.06	1	Hemodialysis
1	1	Male	70	Chronic glomerulonephritis	3.42192	0	0	0	0	0	1	1	1	142	5.2	8.8	8.1	3.4	91	14.03	151	0.05	10	48.8	1	1	103	35.8	45.6	30.8	60.9	12	1	2.9	1	Hemodialysis
1	1	Male	63	Chronic glomerulonephritis	38.9973	0	0	0	0	0	1	0	1	141	4.9	7.9	5.9	3.5	68	11.15	69	0.63	12.3	49.2	0	0	76	32.7	43.1	27.4	66.5		1.27	3.01	1	Hemodialysis
1	1	Male	80	Chronic glomerulonephritis	6.69041	0	0	0	0	1	1	0	1	136	4.7	8.8	5.7	2.8	67	12.75	130	0.31	10.3	52.4	1	1	63	49.9	49.1	36.3	50.9	26	0.8	3.388	0	Hemodialysis
1	1	Male	82	Chronic glomerulonephritis	13.5918	0	0	0	0	0	0	1	1	138	5.3	9	6.3	3.6	65	11.12	190	0.23	10.4	53.8	1	0	80	39.2	46.3	27.8	70.6		1	3.74	1	Hemodialysis
1	1	Male	80	Chronic glomerulonephritis	1.9863	0	0	0	0	0	1	0	1	141	4.4	8.9	5.4	3.6	54.6	10.02	91	0.1	9.6	56.4	0	0	67	39	50	28	75	9	0.83	2.52		Hemodialysis
1	1	Male	76	Chronic glomerulonephritis	21.0685	1	0	0	0	0	1	1	0	140	3.5	9	3.2	3.6	32.1	9.85	96	0.1	11.2	48.7	1	0	77	31.1	35.9	16.2	86.3		0.4	1.84		Hemodialysis
1	1	Male	65	Chronic glomerulonephritis	1.21918	0	0	0	0	0	1	1	1	141	4.4	9.3	4.5	3.61	70.9	11.63	103	1.05	9.5	45.9	1	0	77			17.3	85.1			3.04		Hemodialysis
1	1	Male	74	Chronic glomerulonephritis	26.1178	0	0	0	0	1	1	0	1	134	4.7	8.4	4.4	3.3	56	10.2	36	0.41	9.1	53.7	1	0	67	45.7	46.3	30.3	63.7		1.47	3.22	1	Hemodialysis
1	1	Male	77	Chronic glomerulonephritis	10.1781	1	0	0	0	1	1	1	1	138	5.2	8.5	5.5	4	56	13.05	86	0.26	11.4	47.9	1	0	71	41.2	42.6	26.5	68.3	16	1.6	3	0	Hemodialysis
1	1	Male	61	Chronic glomerulonephritis	4.12329	0	0	0	0	1	1	0	1	140	4.9	9.2	4.5	3.8	56.6	12.01	136	0.01	11.1	48.5	1	0	71	38.6	49.8	32.7	63.1	43.1	1.21	3.28	1	Hemodialysis
1	1	Male	70	Chronic glomerulonephritis	40.0356	0	0	0	0	0	0	0	1	140	4.9	9.7	5.2	3.3	48.2	11.26	12		11	53.3	1	0	74	46	48	32	62	28	0.86	3.4	1	Hemodialysis
1	0	Male	83	Chronic glomerulonephritis	8.4411	0	0	0	0	0	1	0	1	131	4.9	8.6	4	3.3	43.8	10.5	123		10.1	53.8		0	67	30.2	49.6	33.5	60.3	13.3	1.63	2.38		Hemodialysis
1	0	Male	79	Chronic glomerulonephritis	4.72329	0	0	0	0	0	1	0	0	142	4.7	8.6	5.7	3.9	59.9	12.2	345		11.1	48.6		0	57	31.3	49	33.3	60	16.4		2.71		Hemodialysis
1	0	Male	54	Chronic glomerulonephritis	2.53151	0	0	0	0	0	1	1	1	140	4.5	9.2	5.8	3.7	62	9.8	172		11	51.9		0	77	35.3	53.8	36.3	60.4	19.3		2.92		Hemodialysis
1	0	Male	79	Chronic glomerulonephritis	31.6082	0	0	1	0	0	1	0	0	142	4.6	8.6	4.1	2.7	56.7	8.4	34		10.5	67.6		0	77	36.5	46	31.4	59.8	12.2	1.08	2.23		Hemodialysis
1	0	Male	81	Chronic glomerulonephritis	18.8	0	0	0	1	0	1	1	1	140	4.5	9.6	5.8	3.2	43.5	10.5	125		11.4	47.5		0	78	30.7	47.8	29.9	67.4	17.9	1.28	2.8		Hemodialysis
1	0	Male	61	Chronic glomerulonephritis	14.4932	0	0	0	0	1	1	0	1	143	4.8	9.3	6	3.5	39.2	10.45	231		12.6	54.4		0	70	38.5	49.3	31.1	66.6	9.9		2.2	1	Hemodialysis
1	0	Male	76	Chronic glomerulonephritis	21.9973	0	0	0	0	0	1	1	1	142	4.4	9.5	4.9	3.4	43	11.8	43		11.3	46.5		0	78	34.4	50.8	34.2	60.8	7.9	1.83	2.01		Hemodialysis
1	0	Male	71	Chronic glomerulonephritis	27.6164	0	0	1	0	0	0	1	0	137	5.6	9.1	3.7	2.3	49.1	8.26	76	3.45	10.2	54	1	0	91	37	45	33	52			2.4	1	Hemodialysis
1	0	Male	79	Chronic glomerulonephritis	6.86575	0	1	1	1	1	0	1	1	134	6.4	10.3	7.7	3.4	67	9.1	286.3	0.86	10.8	55	1	0	106	34.8	52.1	41.2	42.2	16	1.18	2.6	1	Hemodialysis
1	0	Male	90	Chronic glomerulonephritis	4.11233	0	0	0	0	0	1	0	0	141	4.7	8.1	5.5	3.7	62.7	6.59	452.9	0.2	12.5	56.5	1	0	54	38	47.6	31.6	62.2	10	1.46	2.43	1	Hemodialysis
1	0	Male	76	Chronic glomerulonephritis	16.3918	0	0	0	0	0	1	1	1	140	4.2	9.7	5	3.7	49	10.31	52	0.54	9.4	49.4	1	0	79	40.3	52	35.1	60.6			2.06	0	Hemodialysis
1	0	Male	78	Chronic glomerulonephritis	32.3014	0	0	1	0	0	1	1	1	138	4.9	8.7	5.2	3.3	76	9.95	164	2	11.9	48.9	1	0	61	41.5	53.5	32.7	68.9	19.1	1.84	2.85	1	Hemodialysis
1	0	Male	82	Chronic glomerulonephritis	19.9726	0	0	0	0	0	0	1	1	140	3.99	8.8	8.4	2.6	58.4	8.3	796	3.93	10.1	59.6	0	1	102	41.5	50.2	32.1	65.5	17	1.49	2.8	1	Hemodialysis
1	0	Male	69	Chronic glomerulonephritis	37.6356	0	0	0	0	0	0	0	1	137	5.6	8.3	4.8	3.3	59.7	5.73	47	2.2	11	59.3	1	1	79	49.7	53.6	40	49.8	11.9		2.29		Hemodialysis
1	0	Male	66	Chronic glomerulonephritis	8.06849	1	0	0	0	0	1	1	1	134	4.9	9.1	9.8	3.5	81	17	197	0.37	10.1	51.2	0	0	80	49	54	37	58.7	9.7	3.57	2.2		Hemodialysis
1	0	Male	44	Chronic glomerulonephritis	21.8192	0	0	0	0	0	1	1	1	135	4	8.7	7.8	3.7	63	13.58	209	0.5	13	52	0	0	70	42	50.1	34	60.1		2.09	2.28	1	Hemodialysis
1	0	Male	61	Chronic glomerulonephritis	23.5315	0	0	0	0	0	0	0	1	142	4.6	8.7	6.4	3.6	49	11.88	173	0.4	11.6	53.2	1	0	67	38	49.2	35.8	52.9		1.41	2.83	1	Hemodialysis
1	0	Male	68	Chronic glomerulonephritis	29.1123	0	0	0	0	0	0	0	1	141	5.4	6.8	5.9	3.7	76.6	11.32			10.4	48.9	1	0	70	41	49	32	66	16	1.2	2.7	1	Hemodialysis
1	0	Male	69	Chronic glomerulonephritis	20.1918	0	0	0	0	0	1	1	1	137	3.3	9.2	3.8	3.3	40.5	10.37	72		9.7	56.6	1	0	82	33	40	26	63	9	2	2.2	1	Hemodialysis
1	0	Male	71	Chronic glomerulonephritis	13.8466	0	0	0	0	0	0	1	1	140	5	8.5	5.3	4	64	12.58	126	0.26	9.8	52.1	1	0	69	43.9	44	29	61.1			2.06	1	Hemodialysis
1	0	Male	44	Chronic glomerulonephritis	19.0384	0	0	0	0	0	1	1	1	143	4.7	9.5	4.5	3.8	51	10.35	95	0.2	12.5	50.9	0	0	51	40.5	54.4	35.4	63.7		2.56	2	0	Hemodialysis
1	0	Male	74	Chronic glomerulonephritis	8.67945	0	0	0	0	0	1	1	1	137	4.5	9.4	4.3	3.4	63.1	12.71	84		12.1	55.1	1	0	71	45	59	42	53	12	1.5	2.5	1	Hemodialysis
1	0	Male	44	Chronic glomerulonephritis	7.70685	0	0	0	0	0	0	0	1	142	5.8	9.3	5.3	4.2	71.1	12.64	20	0.08	11.9	52.6	1	0	74	38.9	48.7	29.3	70	11.4	2.3	2.3	1	Hemodialysis
1	0	Male	73	Chronic glomerulonephritis	26.5836	0	0	0	1	0	0	0	0	139	4.5	8.9	4.1	3.5	93	10.85	160	0.27	10.7	52.2	1	0	58	38.7	45.2	32.6	54.2	13		2.59	0	Hemodialysis
1	0	Male	78	Chronic glomerulonephritis	14.8795	0	0	0	0	0	1	1	1	139	5.2	9.8	5.3	3.7	90.7	10.59	14		11.3	56	1	1	60	52	48	28	62	11	1.4	2.1	1	Hemodialysis
1	0	Male	75	Chronic glomerulonephritis	30.5616	0	0	0	0	0	1	0	1	140	4.6	10.3	4.3	3.2	54.8	8.3	60		9.4	51.2	1	0	79	38	45	29	62	9	1.6	2.09	1	Hemodialysis
1	0	Male	69	Chronic glomerulonephritis	6.20822	0	0	0	0	0	1	1	1	135	4.12	9.3	6.1	3.8	60.1	18.55	245	2.66	11.2	48.7	0	0	84	41.4	46.1	29.7	65.3	8.2	2.16	2	1	Hemodialysis
1	0	Male	60	Chronic glomerulonephritis	2.75616	0	0	0	0	0	1	1	1	141	5.6	8.5	6.9	3.8	64	14.65	107	0.14	13.2	51.3	0	0	82	31.6	46.1	28.8	67.8		2.23	2.38	1	Hemodialysis
1	0	Male	69	Chronic glomerulonephritis	19.8411	0	0	0	0	0	1	1	0	139	4.8	10.1	5.8	3.2	55	16.53	148	0.07	12.7	48.6	0	0	88	27.8	43	29.4	60.1		2.04	2.67	0	Hemodialysis
1	0	Male	59	Chronic glomerulonephritis	10.5973	0	0	0	0	0	1	1	1	137	5.1	9.3	5.2	4.2	72	11.8	156	0.05	11	46.5	0	0	76	41	47	27	75	12.8	1.97	2.44	1	Hemodialysis
1	0	Male	76	Chronic glomerulonephritis	14.7397	0	0	0	0	0	0	0	1	137	6.5	8.6	3.9	3.9	95.6	12.98	233.2	0.16	13.1	44.4	1	0	61	42.5	51.9	31.9	68.5	12	2.02	2.36	1	Hemodialysis
1	0	Male	72	Chronic glomerulonephritis	25.6356	0	0	0	0	0	1	1	1	142	4.5	8.9	4.3	3.7	42	9.57	56	0.24	10.5	50.8	1	0	78	32.4	41.5	26.9	64.8		1.85	2.37	1	Hemodialysis
1	0	Male	72	Chronic glomerulonephritis	17.4192	0	0	0	0	0	1	1	1	142	5.7	9.7	4.1	3.1	55	12.17	140		9.5	48		0	67	44	43	25	73	11.8	1.5	2.2	0	Hemodialysis
1	0	Male	67	Chronic glomerulonephritis	26.5699	0	0	0	0	0	1	1	1	138	5.5	9	4.5	3.3	54.5	8.3	229	0.09	10.9	50.1	1	0	56	35.6	58.4	34.6	70.9	9.93	1.44	2.38	1	Hemodialysis
1	0	Male	70	Chronic glomerulonephritis	25.4904	0	0	0	0	0	1	0	1	140	4.9	9.7	3.7	3.5	70	13.73	35	0.04	11.4	48.5	1	0	79	34.7	48.9	30.8	66.8		1.66	2.37	1	Hemodialysis
1	0	Male	53	Chronic glomerulonephritis	10.1699	0	0	0	0	0	0	1	1	140	4.6	9.6	5.9	3.5	61	14.88	112	0.61	9.9	46.4	0	0	75	38.4	56.4	38.5	59			2.03	0	Hemodialysis
1	0	Male	84	Chronic glomerulonephritis	2.39178	0	0	0	0	0	1	1	0	139	4.6	8.5	4.8	3.4	43	9.98	148	0.06	11.4	48.1	1	0	70	40.3	55.4	41	50.5			2.23	0	Hemodialysis
1	0	Male	74	Chronic glomerulonephritis	30.3041	0	0	0	0	0	1	1	1	140	4.5	8.9	6.7	4	56.5	7.97	93		12.3	55	1	1	89	50	59	42	57	14	1.5	2.5	1	Hemodialysis
1	0	Male	70	Chronic glomerulonephritis	24.2521	0	0	0	0	0	1	0	1	145	5.4	8.9	5.3	3.7	72.8	10.96	99	0.05	10.9	49.3	1	0	52	43.5	52.9	34.4	63.3	8.8	2.03	2.16	1	Hemodialysis
0	0	Male	70	Chronic glomerulonephritis	9.6274	0	0	0	0	0	1	1	1	133	4.3	8.5	3.5	3.7	37.6	8.1	146		10.3	41.5		0	78	24.8	45.4	30.6	61.4	3.2	3.62	1.24		Hemodialysis
0	0	Male	76	Chronic glomerulonephritis	9.40274	0	0	0	0	0	1	0	0	141	5.3	8.9	3.1	3.5	62.9	10.8	107		10.5	51.3		0	66	36.4	50.2	33.6	61.4	4.9	2.27	1.53		Hemodialysis
0	0	Male	68	Chronic glomerulonephritis	22.1644	0	0	0	0	0	1	1	1	140	5	9.5	5.2	3.3	65.2	12.4	67		10.5	52.2		0	60	34.5	51.9	33.9	63.5	3.7	2.75	1.28		Hemodialysis
0	0	Male	53	Chronic glomerulonephritis	1.37534	0	0	0	0	0	1	1	1	141	5.4	8.7	5.6	3.7	60.5	16.3	236		12.3	48		0	78	32.3	51.2	33	64.7	3.4		1.24		Hemodialysis
0	0	Male	46	Chronic glomerulonephritis	3.28493	0	0	0	0	0	1	0	1	137	4.6	9	6.4	3.4	59.1	15.2	143		9.5	48.9		0	63	34.6	52.6	34.2	63.8					Hemodialysis
0	0	Male	73	Chronic glomerulonephritis	28.8411	0	0	0	0	0	1	1	1	141	4.5	9.1	6.6	3.6	60.6	8.6	156		12.2	48.8		1	97	40.6	46	30.8	61.7	3.8	1.92	1.31		Hemodialysis
0	0	Male	57	Chronic glomerulonephritis	11.5781	1	0	0	0	0	1	1	1	136	5.5	9	7.6	3.7	87.5	14.7	287		9.6	57.9		0	67	34.9	47.5	31.3	63					Hemodialysis
0	0	Male	67	Chronic glomerulonephritis	5.46849	0	0	0	0	0	1	0	1	138	5.3	9.1	6.5	3.8	77.8	13.5	280		11.1	48.1		0	64	30.1	45.7	29.1	66.1	4.7	3.11	1.46		Hemodialysis
0	0	Male	51	Chronic glomerulonephritis	15.3096	0	0	0	0	0	1	0	1	141	4.6	9.1	4.5	3.8	64.3	13.6	231		9.7	44.9		0	93	29	54.1	33.3	68.2		2.31			Hemodialysis
0	0	Male	65	Chronic glomerulonephritis	11.8192	0	0	0	0	0	1	0	1	143	5	8.8	5.5	3.3	72.5	11.9	38		10.2	52.4		0	70	33.9	46.1	31.1	60.9	5.6		1.74		Hemodialysis
0	0	Male	69	Chronic glomerulonephritis	1.47397	0	0	0	0	0	1	0	1	143	4.6	9.4	4	3.1	66.6	11.2	240		9.8	54.8		0	56	34.1	48.4	31.3	64.6	4.2	2.77	1.39		Hemodialysis
0	0	Male	63	Chronic glomerulonephritis	27.6521	0	0	0	0	1	1	0	1	142	5.1	8.4	5	3.8	70.9	13.5	147		11.6	50.4		0	76	29.7	48.7	33.6	58.5	2.1		1.03		Hemodialysis
0	0	Male	56	Chronic glomerulonephritis	5.88219	0	0	0	0	0	1	0	1	145	5.6	8.7	7	4.2	62.2	9.6	233		12.3	53.4		0	63	32.5	53.2	33.9	65.5					Hemodialysis
0	0	Male	58	Chronic glomerulonephritis	13.663	0	0	1	0	0	1	0	1	138	5.7	9.2	5.5	4	56.9	14.2	159		11.8	42.8		0	78	32.1	44.3	27.9	67.1					Hemodialysis
0	0	Male	76	Chronic glomerulonephritis	10.7315	0	0	1	0	0	1	1	1	143	4.4	8.6	5.4	3.1	51.6	8.8	157		8.7	61.3		0	60	45.7	53.5	37.8	55.7	6	2.21	1.8		Hemodialysis
0	0	Male	66	Chronic glomerulonephritis	5.69315	0	0	0	0	0	1	1	1	141	4.8	9.4	5.1	3.7	66.8	13.9	239		9.9	47.1		0	73	33	48.1	31.8	62.7	3.8	2.92	1.31		Hemodialysis
0	0	Male	56	Chronic glomerulonephritis	29.7562	0	0	0	0	0	1	0	1	141	6	9.5	6.5	3.7	82.1	11.9	175		12.8	53.4		0	97	33	46	29.3	66.1	7.7		1.99		Hemodialysis
0	0	Male	51	Chronic glomerulonephritis	19.2384	0	0	0	0	0	0	0	1	145	5.7	8.9	4.4	3.7	64.4	10.6	57		11.2	48.9		0	57	24.4	52.8	35	62.1	3				Hemodialysis
0	0	Male	70	Chronic glomerulonephritis	26.7479	0	0	0	0	0	1	1	1	141	5.2	9.6	4.5	3.6	55.8	11.2	143		11.5	46.5		0	90	24.1	43.5	27.9	65.7					Hemodialysis
0	0	Male	51	Chronic glomerulonephritis	20.8932	0	0	0	0	0	1	0	1	143	4.5	9.1	4.6	4	74.7	13.4	154		10.2	49.2		0	67	26.6	51.4	33.6	63.4	4.9	2.12	1.52		Hemodialysis
0	0	Male	69	Chronic glomerulonephritis	6.38356	1	0	0	0	0	1	0	1	136	5	8.6	5.6	3.9	56.4	9.7	46		9.2	51.2		0	69	29.2	45.2	30.2	61.9	2.7	3.87	1.12		Hemodialysis
0	0	Male	75	Chronic glomerulonephritis	18.4849	0	0	0	0	0	1	0	1	140	5.7	9.5	4.6	3.6	85.7	12.3	66		10.2	45.4		0	77	22.6	43.7	29.4	61.4	3.3		1.29		Hemodialysis
0	0	Male	49	Chronic glomerulonephritis	3.35068	0	0	0	0	0	1	0	1	140	4.6	8.9	6.1	3.2	61.5	13.5	170		9.9	51.8		0	71	20.9	48.7	32.1	62.9	5.2	3.11	1.53		Hemodialysis
0	0	Male	59	Chronic glomerulonephritis	21.0795	0	0	0	0	0	1	1	1	143	4.4	8.9	5.3	3.4	64.2	12	109		10.7	50.7		0	60	32.2	53.2	34.2	64.8	6.7	4.18			Hemodialysis
0	0	Male	56	Chronic glomerulonephritis	27.989	0	0	0	0	0	1	1	1	144	5.4	9.2	4.5	3.7	65	14.1	247		10.6	48.5		0	89	35.1	116.6	31	67.5	10.9				Hemodialysis
0	0	Male	56	Chronic glomerulonephritis	24.6521	0	0	0	0	0	1	0	1	144	4.4	8.5	6.2	3.5	84.8	15.2	124		11.3	50.6		0	62	33	48.4	32.7	60.6	4.3	2.86			Hemodialysis
0	0	Male	46	Chronic glomerulonephritis	1.47945	0	0	0	0	0	1	0	1	144	4.1	9.1	4.7	3.8	30.9	10.1	37		9.7	44.2		0	84	24.4	50.2	31.8	66.2	3.3	2.98			Hemodialysis
0	0	Male	74	Chronic glomerulonephritis	36.6411	0	0	0	0	0	1	0	1	139	5.3	8.5	4.6	3.7	66.6	8.2	23		10.7	55.2		0	102	38.6	49.3	36.9	49.5	7	1.94	1.78		Hemodialysis
0	0	Male	66	Chronic glomerulonephritis	22.1342	0	0	0	0	0	1	1	1	141	5.4	9.1	7.2	3.5	68.9	13.2	185		11	47.1		0	60	31.4	45.4	29	65.9	3.7	3.21	1.26		Hemodialysis
0	0	Male	75	Chronic glomerulonephritis	1.86575	0	0	0	0	0	1	0	0	137	4.1	9.5	4.3	3.4	50.9	9.4	57		9.9	47.6		0	63	28.5	50.5	34.5	59.4	2.6	2.92	1.08		Hemodialysis
0	0	Male	77	Chronic glomerulonephritis	30.2986	0	0	0	0	0	1	0	1	137	4.8	8.2	5.7	3.5	60.1	10.4	7		12.3	57.4		0	60	31	54.2	39.4	52.6	6.3		1.82		Hemodialysis
0	0	Male	79	Chronic glomerulonephritis	1.95342	1	0	0	1	0	1	0	1	143	4.7	8.6	5.8	3.2	63.1	7.2	136		11.1	48.5		0	57	35.5	44.5	29	64.3	7.7		1.96		Hemodialysis
0	0	Male	62	Chronic glomerulonephritis	14.5342	0	0	0	0	0	1	0	1	135	4.5	8.4	5.3	3.6	66.9	11.5	173		11.4	51.9		0	64	34.2	48.4	31.9	63	5.4	2.84	1.56		Hemodialysis
0	0	Male	68	Chronic glomerulonephritis	27.0411	0	0	0	0	0	1	0	0	136	4.8	8.5	5.2	3.1	54.7	8.9	223		11	49		0	74	31.8	47.7	31.2	63.7	5.4		1.49		Hemodialysis
0	0	Male	86	Chronic glomerulonephritis	22.0877	0	0	0	1	1	1	0	1	143	4.2	9.8	5.9	2.7	46	8.3	181		13.2	68.6		0	71	31.9	46.8	32.6	57.7					Hemodialysis
0	0	Male	56	Chronic glomerulonephritis	9.03288	0	0	0	0	0	1	1	1	141	5.6	9.1	5.9	3.9	75.5	14.4	123		11.3	54.3		0	81	28.9	50.8	31.1	68.9	6	5.14	1.69		Hemodialysis
0	0	Male	57	Chronic glomerulonephritis	11.463	0	0	0	0	0	1	1	0	140	3.7	9.8	5.3	3.3	48.4	9.9	192		12.4	63.2		1	108	40.9	64.1	51.1	40.6	4.5	2.91			Hemodialysis
0	0	Male	63	Chronic glomerulonephritis	14.8658	0	0	0	1	0	1	0	1	142	4.3	9.7	5.4	3.4	55.5	13.9	156		10.9	68		0	74	31.7	46	29.6	65.2	5.6	3.68			Hemodialysis
0	0	Male	56	Chronic glomerulonephritis	4.90137	0	0	0	0	0	1	0	1	133	5.9	8.6	5.7	3.4	62.1	11.1	189		9.4	52.6		0	55	38.4	52.6	32.6	67.8	5.6	2.57	1.57		Hemodialysis
0	0	Male	77	Chronic glomerulonephritis	7.30685	0	0	0	0	0	1	0	1	137	5.1	8.4	6.5	4	68	9.7	147		11.1	54.3		0	60	36.4	46	29.4	65.8	7.4	1.67	1.82		Hemodialysis
0	0	Male	84	Chronic glomerulonephritis	5.81644	0	0	0	0	0	1	0	1	138	4.7	8.9	6.2	3	66.5	12.84	76		10.9	44.3		0	74	30.2	45.2	29.4	64.3	6.2	1.6	1.72	1	Hemodialysis
0	0	Male	79	Chronic glomerulonephritis	17.411	0	0	0	0	0	1	1	1	136	5.9	8.8	5.1	3.4	53.9	9.3	205		11.6	49.3		0	65	36.4	46.6	30.5	63.7	2.1		1.05		Hemodialysis
0	0	Male	61	Chronic glomerulonephritis	16.4932	0	0	0	0	0	1	0	1	141	6	8.2	7.2	3.3	83.7	11.5	365		11.6	56		0	58	37.8	55.2	37.1	60.7	5.4	2.77	1.65		Hemodialysis
0	0	Male	76	Chronic glomerulonephritis	5.40822	1	0	0	0	0	1	0	1	140	4.1	8.9	5	3.7	67.9	10.7	142		12.2	49		0	64	30.7	46.3	33.9	52.3	3.9	1.55	1.39		Hemodialysis
0	0	Male	44	Chronic glomerulonephritis	19.7534	0	0	0	0	0	1	0	1	136	5.2	10.1	3.8	3.3	55	14.16	23		13.2	46.3		0	60	24.5	45.6	27.8	69.6	3.2	2.19	1.22		Hemodialysis
0	0	Male	50	Chronic glomerulonephritis	22.989	0	0	0	0	0	1	1	1	145	4.9	9.3	4.4	2.9	64.7	10.1	91		9.8	51.9		0	105	27.5	45.3	30.1	62.4		2.46			Hemodialysis
0	0	Male	82	Chronic glomerulonephritis	1.24658	0	0	1	0	0	1	0	1	141	4.3	9	4.8	3.4	57.8	10.65	171	0.69	9.7	51	0	0	71	38	43	30	58			1.2	0	Hemodialysis
0	0	Male	77	Chronic glomerulonephritis	5.84932	1	0	0	0	0	1	1	1	139	4.5	9.7	4.4	3.4	74.2	11.15	47	0.17	11.8	49.7	1	0	83	30	41	28	60			1.6	0	Hemodialysis
0	0	Male	67	Chronic glomerulonephritis	31.7205	0	0	0	1	0	0	0	1	143	4.6	8.1	4.5	3.5	52.8	10.09	68.7	0.34	10.5	46.5	0	0	78	37.8	53.7	35.6	62.1	6	4.2	1.84	0	Hemodialysis
0	0	Male	77	Chronic glomerulonephritis	3.98356	1	0	0	0	0	1	0	1	133	6	9.5	5.9	3.4	79	9.05	228	0.32	12	51.2	0	0	73	37.1	42.2	26.1	68.7	3.3	1.6	1.26	0	Hemodialysis
0	0	Male	54	Chronic glomerulonephritis	15.9726	0	0	0	0	0	0	1	1	140	5.9	7.9	6.1	4	62	13.73	157	0.1	12.2	48.5	0	0	59	59	52	28	77	2.2		0.92	0	Hemodialysis
0	0	Male	67	Chronic glomerulonephritis	17.1863	0	0	0	0	0	1	1	1	142	4.6	9.2	4.1	3.4	58	11.48	164	0.07	10.4	51.7	1	0	72	40	45	30	63	6.2	1.8	1.76	1	Hemodialysis
0	0	Male	53	Chronic glomerulonephritis	3.44384	0	0	0	0	0	1	1	1	140	4.5	9.8	5.8	3.6	55	10.6	33	0.26	10.8	64.4	0	0	87	36.1	63.8	39.3	67.5	18.01	1.46	1.13		Hemodialysis
0	0	Male	68	Chronic glomerulonephritis	14.1973	0	0	0	0	0	1	1	1	141	5.6	8.1	6.7	3.5	64	12.79	50	0.34	11.7	55.6	1	0	68	45.8	49.7	31.5	66.1	5.14	3.33	1.13		Hemodialysis
0	0	Male	68	Chronic glomerulonephritis	22.2986	0	0	0	0	0	0	1	1	137	4.7	8.5	6.4	3.5	69.2	11.47			12.8	48.8	1	0	74	39	47	31	66	5	2.5	1.7	1	Hemodialysis
0	0	Male	78	Chronic glomerulonephritis	1.07671	0	0	0	0	0	1	0	1	139	5.4	8.5	5.5	3.4	64.2	11.62	427	0.03	11	48.6	0	0	80	33	44	31	58	6	2.3	1.8	1	Hemodialysis
0	0	Male	49	Chronic glomerulonephritis	2.66849	0	0	0	0	0	1	0	0	141	5	9.1	4.5	3.8	54.8	10.74	161	0.08	11.3	44.6	0	0	68	30.2	49	27.5	74.8	2.05	3.44	1.01	0	Hemodialysis
0	0	Male	43	Chronic glomerulonephritis	22.8685	0	0	0	0	0	1	0	1	139	5.9	9.9	5.5	3.6	69	8.78	73	4.49	10.6	46.8	0	0	78	28.1	45.4	30.8	60.5			1.24		Hemodialysis
0	0	Male	73	Chronic glomerulonephritis	9.18082	0	0	0	0	0	1	0	1	136	5	9.1	4.1	3.6	82	11.39	108	2.09	12.9	42.1	0	0	66	30	38.2	25	64.5	2.1	1.19	1.01	0	Hemodialysis
0	0	Male	75	Chronic glomerulonephritis	23.1507	0	0	0	0	0	0	0	1	137	5.3	9.3	5.1	3.5	66	11.45	24	0.03	10.2	45.2	0	0	67	33.8	44.4	29.5	62.5			1.85	0	Hemodialysis
0	0	Male	59	Chronic glomerulonephritis	21.9233	0	0	0	0	0	1	1	1	141	4.9	8.6	4.7	4.4	58	13.5	137		10.5	48.14	0	0	97	25	42.1	26.4	67.6	6.1		1.23	0	Hemodialysis
0	0	Male	44	Chronic glomerulonephritis	22.8712	0	0	0	0	0	1	1	1	136	4.9	9.1	5.2	4	54	16.95	154		13.5	49.29	0	0	75	34.7	50.4	33.3	62.6	6.5	2.21	1.272		Hemodialysis
0	0	Male	77	Chronic glomerulonephritis	5.83562	0	0	0	0	0	1	1	1	141	5.6	9	5.5	3.3	65	10.35		0.04	11.4	45.6	0	0	82	39	46	25	76	6.9	1.5	1.83	1	Hemodialysis
0	0	Male	68	Chronic glomerulonephritis	2.14247	0	0	0	0	0	1	1	1	140	4.9	8.8	5.5	3.5	81	11.33	166	2.65	10.2	42.9	1	0	65	33	50	26	80	8.4	1.66	1.9	0	Hemodialysis
0	0	Male	74	Chronic glomerulonephritis	9.99726	0	0	0	0	0	1	0	1	141	5.1	8.6	5.3	3.7	63.6	12.61	29	0.11	11.2	59.5	1	0	68	36	38	28	53			1.16	0	Hemodialysis
0	0	Male	77	Chronic glomerulonephritis	2.45753	0	0	0	0	0	1	1	1	133	6.5	8.9	4.5	3.9	84.7	12.15	46		10.6	48.3	0	0	61	47	61	42	56			1.2	0	Hemodialysis
0	0	Male	77	Chronic glomerulonephritis	1.16986	0	0	0	0	0	1	0	1	135	4.8	8.1	6.3	3.5	77.7	14.33	265		10.5	59.1	1	0	60	30	31	19	70	3	2.4	1.39	0	Hemodialysis
0	0	Male	71	Chronic glomerulonephritis	4.07671	0	0	0	0	0	1	0	1	139	4.5	8.4	5.6	3.7	57.2	5.84	163	0.44	10.2	52.7	0	0	66	34	46	25	77	8		1.42	0	Hemodialysis
0	0	Male	56	Chronic glomerulonephritis	28.0137	0	1	0	0	0	1	1	1	141	5	9.6	5.6	3.5	83.5	10.7	555	0.19	11.8	52.1	1	0	68	37.7	41.4	26.6	68.2	3.9		1.4	0	Hemodialysis
0	0	Male	52	Chronic glomerulonephritis	6.48767	0	0	0	0	0	1	0	1	137	5.2	8.6	6.1	3.3	66.4	9.94	302	2.68	11.3	57.4	1	0	65	40	40.2	25.8	66	3.14	3.97	1.34	0	Hemodialysis
0	0	Male	60	Chronic glomerulonephritis	18.0301	0	0	0	0	0	1	1	1	140	4.4	8.8	5.4	3.3	52.5	9.82	224	0.05	10.7	52.4	0	0	73	39	54	31	69	5	2.2	1.5	0	Hemodialysis
0	0	Male	79	Chronic glomerulonephritis	2.7863	0	0	1	0	0	1	0	0	136	5.2	8.3	4.2	3.9	42.9	7.22	184	0.05	11	53.5	1	0	52	40.3	51	33.9	62.1	3.45	3.52	1.54	1	Hemodialysis
0	0	Male	47	Chronic glomerulonephritis	1.00274	0	0	0	0	0	1	1	1	141	4.8	7.6	5.8	4.5	72.3	11.41	114	0.24	12	43.5	0	0	73	39.9	57.9	37.5	64	2.73	3.05	1.08	0	Hemodialysis
0	0	Male	65	Chronic glomerulonephritis	3.89863	0	0	0	0	0	1	1	1	141	4.6	8.4	6.8	4.3	69.5	13.95	158		11.3	46.6	0	0	77	38	54	36	59	5	2	1.5	0	Hemodialysis
0	0	Male	63	Chronic glomerulonephritis	12.0082	0	0	0	0	0	1	1	1	137.4	5.57	9.4	6.6	3.5	70.2	13.88	145	0.41	10.8	54.6	0	0	91	37.9	43.9	31	56.6	2.61	1.94	1.1	0	Hemodialysis
0	0	Male	80	Chronic glomerulonephritis	3.2274	0	0	0	0	0	1	0	1	138	5.97	9.4	10.2	3.9	108.3	14.11	189	0.1	12.2	60.7	0	1	81	45.7	32.3	21.9	61.9	5.2	2.1	1.6	1	Hemodialysis
0	0	Male	78	Chronic glomerulonephritis	12.9534	0	0	1	0	0	1	0	1	142	4.6	9.9	4.6	3.8	49.9	9.8	211	0.25	10.6	46.1	1	0	60	30	47	27	73					Hemodialysis
0	0	Male	74	Chronic glomerulonephritis	4.04932	1	0	0	0	0	0	0	1	135	3.6	9.7	4.7	3.7	51.7	12.93	190	18.78	11.8	51.3	1	0	65	39.7	48.3	26.2	77	2.43	1.4	1.04	1	Hemodialysis
0	0	Male	87	Chronic glomerulonephritis	1.98904	0	0	0	0	0	1	1	0	141	4.7	8.7	5.1	3.2	67	6.29	208	0.14	11.7	51.4	1	0	79	36.2	45.7	31.2	59.9			1.93	0	Hemodialysis
0	0	Male	64	Chronic glomerulonephritis	19.3288	0	0	0	0	0	1	1	1	139	4.8	8.7	4.3	3.9	53	12.7	285	0.25	11.4	51	0	0	65	30.8	48.2	32.2	61.8			1.29	0	Hemodialysis
0	0	Male	76	Chronic glomerulonephritis	1.58356	0	0	0	0	1	1	0	1	141	3.9	9.6	5.4	3.2	42	8.73	162	0.53	10.4	48.6	0	0	73	35.8	44.6	30.3	60.3		2.73	1.04	1	Hemodialysis
0	0	Male	62	Chronic glomerulonephritis	33.9014	0	0	0	0	0	1	0	1	140	4.7	8.8	6.9	3.7	75	10.8	243	0.02	11.8	41.6	1	0	54	31.3	45.1	31.1	58.8		2.79	1.79	0	Hemodialysis
0	0	Male	59	Chronic glomerulonephritis	13.6877	0	0	0	0	0	1	1	1	141	4.7	8.7	4.9	3.8	61.7	16.27	247	0.13	11.5	44	0	0	64	26.8	47.7	27.3	73	4.6	3.6	1.5	0	Hemodialysis
0	0	Male	63	Chronic glomerulonephritis	3.09041	0	0	0	0	0	1	1	1	140	4.3	9	6.4	3.7	62	11.63	240	0.69	10.9	46.4	0	0	73	36	44.4	29.3	63.2			1.48	0	Hemodialysis
0	0	Male	51	Chronic glomerulonephritis	7.16986	0	0	0	0	0	1	1	1	139	4.9	9.2	6.8	3.9	79	15.75	243	0.06	11.1	48.5	0	0	80	34.3	43.8	29.9	60			1.67	0	Hemodialysis
0	0	Male	65	Chronic glomerulonephritis	11.1808	0	0	0	0	0	1	1	1	143	5.5	10.1	5.2	3.4	79	15	158	0.07	11.1	46.9	1	0	61	34	46	30	68.3					Hemodialysis
0	0	Male	48	Chronic glomerulonephritis	7.16438	0	0	0	0	0	1	0	1	137	4.8	9.6	7.7	3.7	75	15.8	217	0.2	11.9	40.3	1	0	71	32	49	29	70.5		4.4	1.58	0	Hemodialysis
0	0	Male	53	Chronic glomerulonephritis	20.7918	0	0	0	0	0	1	1	1	136	4.1	9.5	5.5	3.7	72.9	15.72	160.3		13.4	53.9		1	95	41	57	39	60				0	Hemodialysis
0	0	Male	65	Chronic glomerulonephritis	14.8082	0	0	0	0	0	1	1	1	140	4.4	9	4.2	3.5	64.9	11.58	70		9.3	50.6	1	0	72	40	52	30	72	7	2.1	1.9	1	Hemodialysis
0	0	Male	62	Chronic glomerulonephritis	8.46849	0	0	0	0	0	1	1	1	144	5	9	6.4	3.8	70.1	13.67			12.3	50.6	0	0	80	50	56	39	54	3	3.5	1.34	1	Hemodialysis
0	0	Male	56	Chronic glomerulonephritis	7.04384	0	0	0	0	0	1	0	1	141	3.7	8.4	5.1	4	67.4	11.24	172		11.4	51.5	1	0	90	38	45	31	59	5	2.4	1.4	0	Hemodialysis
0	0	Male	51	Chronic glomerulonephritis	2.08219	0	0	0	0	0	1	1	1	137	4.9	9.5	7.1	3.5	58.1	14.31	126		10.7	44.9	0	0	72	38	50	30	68	4	3	1.3	0	Hemodialysis
0	0	Male	80	Chronic glomerulonephritis	1.21096	0	0	0	0	0	1	0	1	138	5.2	9.5	5.3	3.1	88	11.16	89	0.11	12.3	38.4	1	0	69	28.4	49.2	36.2	51.6			1.74	0	Hemodialysis
0	0	Male	69	Chronic glomerulonephritis	7.64658	0	0	0	0	0	1	0	1	142	4.2	9	3.1	3.4	40.1	12.09	105	0.09	10.1	53.08	1	0	71	38.1	50.2	29	73	2.5	3.04	1.14	0	Hemodialysis
0	0	Male	80	Chronic glomerulonephritis	15.4795	0	0	0	0	0	1	1	1	142	6.2	9.2	5.2	3.7	68.8	10.79	210	0.02	10.7	47.14	1	0	71	33.6	42.2	25.7	69.9	3	2.67	1.23	1	Hemodialysis
0	0	Male	71	Chronic glomerulonephritis	2.64384	1	0	1	0	0	0	0	1	143	6.4	9.5	5.3	3.3	72	13.91	77	0.15	11.1	45.9	1	0	61	39.2	46.2	28.7	68.1			1.4	0	Hemodialysis
0	0	Male	69	Chronic glomerulonephritis	1.15616	0	0	0	0	0	1	0	1	143	4.2	9.5	5.5	3.7	57	8.9	192	0.06	11.8	47.8	0	0	71	34	47	25	71.8	4.7	2.59	1.5		Hemodialysis
0	0	Male	87	Chronic glomerulonephritis	2.27397	1	0	1	0	0	1	0	0	136	5.3	7.9	4.4	3.4	55.1	6.71	142	0.22	11.1	47.9	1	0	70	36.7	42.6	32.6	47.4	5.3	2.35	1.7	1	Hemodialysis
0	0	Male	64	Chronic glomerulonephritis	4.48219	0	0	0	0	0	1	0	1	142	3.6	9.9	6.2	3.5	57.4	10.83	59		9.5	42.2	1	0	74	42	45	27	67	5	2.5	1.6	1	Hemodialysis
0	0	Male	56	Chronic glomerulonephritis	24.011	0	0	0	0	0	0	0	1	140	5.2	9.4	5.9	3.7	76	14.45	22	0.02	12.2	48.7	1	0	57	38	44.5	29.6	62.4		3.09	1.36	0	Hemodialysis
0	0	Male	70	Chronic glomerulonephritis	39.9507	0	0	0	0	0	1	1	1	140	4.9	8.5	4.8	3.4	57	9.58	64	0.4	11.8	47.2	0	0	73	38.1	51	34	61.7		2.46	1.76	1	Hemodialysis
0	0	Male	62	Chronic glomerulonephritis	4.30685	0	0	0	0	0	1	0	1	140	4.2	8.6	4.3	3.8	53	9.92	251	0.09	12	51.5	0	0	67	33.1	50.6	32.4	65.3	5.8	3.33	1.71	0	Hemodialysis
0	0	Male	76	Chronic glomerulonephritis	24.8658	0	0	0	0	0	1	0	1	142	5.1	8.5	7.5	3.5	70.5	15.31	271	0.51	12.2	52.26	0	0	85	48.4	51	32.6	65.4	11.9	2.33	1.72	1	Hemodialysis
0	0	Male	53	Chronic glomerulonephritis	21.7616	0	0	0	0	0	1	0	0	139	3.7	8.5	4.2	2.3	17	6.93	77	0.38	10.1	45.44	0	0	92	32.2	47.5	29.5	68.1	8.1	3.63	1.42	0	Hemodialysis
0	0	Male	33	Chronic glomerulonephritis	4.4411	0	0	0	0	0	0	1	1	140	3.8	7.2	7.2	3.6	69.2	12.34	144		11.9	51.3	0	0	64	45	53	32	68	5	2.8	1.5	1	Hemodialysis
0	0	Male	75	Chronic glomerulonephritis	5.50685	0	0	0	0	0	1	0	1	135	5.6	9.2	5.6	3.1	78.6	15.18	116	6.74	10.6	61.4	1	0	64	40.2	53.8	35	63.7	6	2.16	1.8	1	Hemodialysis
0	0	Male	66	Chronic glomerulonephritis	16.989	0	0	0	0	0	1	1	1	141	5.3	8.2	5.2	4.1	83	13.11	362	0.03	12.7	48.5	0	0	84	34.6	47.7	32.1	61			1.77	0	Hemodialysis
0	0	Male	67	Chronic glomerulonephritis	14.7616	0	0	0	0	0	1	0	1	140	5	9.1	5.8	3.3	62	14.1	248	1.16	9.5	50.3	0	0	75	40	59	33	67.6			1.3		Hemodialysis
0	0	Male	57	Chronic glomerulonephritis	24.6685	0	0	0	0	1	1	0	1	137	5.07	8.5	7.5	3.6	72.5	14.06	1038	0.82	11	59.3	0	0	75	47.6	47.5	30.4	65.5	7.1	2.44	1.7	1	Hemodialysis
0	0	Male	72	Chronic glomerulonephritis	21.1918	0	0	0	0	0	1	1	1	139	4.9	8.7	4.7	3.5	84.7	10.56	108		11.7	46.4	1	0	70	39	44	27	66	6	2	1.6	1	Hemodialysis
0	0	Male	64	Chronic glomerulonephritis	2.52877	1	0	0	0	0	1	0	1	136	4	9.8	4.1	3.6	47.5	11.44	85	0.55	11.6	49.8	1	0	90	42.2	50.3	31.9	66.1	4.6	3.49	1.4	0	Hemodialysis
0	0	Male	59	Chronic glomerulonephritis	24.9151	0	0	0	0	0	1	0	1	142	5.3	9	4.6	3.5	60	9.43	115	0.8	10.1	54.2	0	0	69	37.5	42.2	26.4	67.8		2.68	1.31	1	Hemodialysis
0	0	Male	64	Chronic glomerulonephritis	9.71233	0	0	0	0	0	1	0	1	141	4.8	8.6	5.3	3.4	80.9	13.5	54	0.33	11.1	50	1	0	64	38.1	53	35.6	60.9	5.56	1.22	1.72	0	Hemodialysis
0	0	Male	72	Chronic glomerulonephritis	9.78904	0	0	0	0	0	1	0	1	141	4.3	9.3	5.6	3	57.6	11.7	223	0.41	10.4	48.9	1	0	85	36.3	52	33.9	63.8	3.32	1.82	1.43	0	Hemodialysis
0	0	Male	73	Chronic glomerulonephritis	6.80822	0	0	0	0	0	1	0	1	140	4.7	10	4.8	3.3	54	13	90	0.14	12.2	49.4	1	0	90	38	53	34	64.4	3.7	3.43	1.4		Hemodialysis
0	0	Male	71	Chronic glomerulonephritis	15.2219	0	0	0	0	0	0	0	1	142	4.9	9.7	3.8	3.9	63	11.18	52	0.1	11.1	49.1	1	0	71	30	46	28	71	3	3.26	1.34	0	Hemodialysis
0	0	Male	49	Chronic glomerulonephritis	29.9452	0	0	0	0	0	1	1	1	139	4.5	10.4	4.8	3.9	59	12.44	135	0.48	11.5	44.4	0	0	62	33	47.9	33.2	58.1		1.84	1.55	0	Hemodialysis
0	0	Male	83	Chronic glomerulonephritis	5.80548	0	0	0	0	1	1	0	1	141	4.4	9.7	4.6	4	51.2	7.53	216	0.1	10.7	59.6	1	1	59	43	48.9	30.1	68.42	5.3	2.03		1	Hemodialysis
0	0	Male	66	Chronic glomerulonephritis	11.7068	0	0	0	0	0	1	1	1	142	5.9	9.3	4.9	3.9	77.8	10.62	159	0.05	12.1	58.83	0	0	55	41	43.3	27.6	66.3	8.1	2.22	1.42	1	Hemodialysis
0	0	Male	58	Chronic glomerulonephritis	19.0356	0	0	0	0	0	1	1	1	143	4.2	9.7	5.7	3.9	69	13.21	103	0.08	11.7	48.6	0	0	80	31.9	56.8	34.5	69		3.23	1.72	0	Hemodialysis
0	0	Male	33	Chronic glomerulonephritis	7.69863	0	0	0	0	0	1	1	1	140	4.4	9.4	8.1	4.2	90	5.46	119	0.03	12	50.4	0	0	62	33	58.3	38.4	62.3		3.56	1.32	0	Hemodialysis
0	0	Male	48	Chronic glomerulonephritis	11.7589	0	0	0	0	0	1	1	1	139	4.6	9.4	5.7	3.8	63	13.87	221	0.06	10.7	52.7	0	0	76	32.8	47.3	32.6	58.8		2.36	1.13	0	Hemodialysis
0	0	Male	70	Chronic glomerulonephritis	1.66849	0	0	0	0	0	1	0	1	145	4.8	8.6	4.1	3.7	63.5	7.25	125		10.8	40.5	0	0	73	37	50	32	68	3	3.3	1.3	0	Hemodialysis
0	0	Male	72	Chronic glomerulonephritis	5.10959	0	0	0	0	0	1	1	0	138	3.8	9.8	5.2	3.75	47.8	7.18	88	0.12	10.6	41.3	0	0	76	23.4	45.3	32.4	55.1		3.27	1.16		Hemodialysis
0	0	Male	65	Chronic glomerulonephritis	2.69589	0	0	0	0	0	1	0	1	143	5.4	9	2.7	3.39	61.8	14.87	49	0.04	10.3	46.4	0	0	71	35.9	51.3		74		2.8	1.53		Hemodialysis
0	0	Male	66	Chronic glomerulonephritis	2.01918	0	0	0	0	0	1	0	1	140	4.3	9.5	5	3.71	52.4	9.39	90	0.07	12.4	45.5	1	0	72	30	47.5	34.5	53		2.09	1.47		Hemodialysis
0	0	Male	90	Chronic glomerulonephritis	7.40548	0	0	0	0	0	1	0	1	137	3.6	9.6	5.5	3.1	42	9.83	168	0.08	10.3	47.2	0	0	61	30.8	45.8	32	57.6		2.49	1.66	1	Hemodialysis
0	0	Male	68	Chronic glomerulonephritis	4.68219	0	0	0	0	0	1	0	1	140	5	8.4	5	3.6	66	12.97	147	0.13	11.3	51.9	0	0	83	37.3	44.3	28.6	65.1			1.79	0	Hemodialysis
0	0	Male	67	Chronic glomerulonephritis	4.2274	0	0	0	0	0	0	1	1	135	5.7	9.4	4.6	3.8	90.9	10.36	191	0.1	12.5	59.9	0	0	56	38.1	43.9	25.8	72.4	4.9	2.56	1.7	1	Hemodialysis
0	0	Male	65	Chronic glomerulonephritis	41.9863	0	0	0	0	0	1	0	1	139	5.4	8.8	4.9	3.9	82	12.9	106	0.12	12.8	49	1	0	70	43	51	32	66	6.2	2.06	1.7		Hemodialysis
0	0	Male	48	Chronic glomerulonephritis	3.64384	0	0	0	0	0	1	1	1	139	5.6	9.6	6.7	3.9	76	13.19	59	0.06	12.6	45.7	0	0	96	40.7	56	40.9	52.1			1.79	0	Hemodialysis
0	0	Male	72	Chronic glomerulonephritis	8.67945	0	0	0	0	0	1	0	1	140	4.8	9.6	4.8	3.9	67	13.1	168	0.07	11.2	53.9	0	0	75		56	37	63.2		2.83	1.56		Hemodialysis
0	0	Male	53	Chronic glomerulonephritis	13.5863	0	0	0	0	0	1	1	1	136	5.8	9.5	12.2	3.3	88	13.11	375	4.77	10.3	50.5	1	0	103	43.8	50.5	33.2	63			1.57	0	Hemodialysis
0	0	Male	71	Chronic glomerulonephritis	15.6493	0	0	0	0	0	1	0	1	140	5.5	8.3	5.8	3.4	72	12.29	52	0.2	11.5	54.2	1	0	76	38.3	48.2	32.8	59.9		1.84	1.16	0	Hemodialysis
0	0	Male	69	Chronic glomerulonephritis	5.69863	0	0	0	0	0	0	0	1	140	5.2	8.5	5.2	3.8	56.7	11.89			10.8	53.8	1	0	77	41	54	32	68	6	2.6	1.7	1	Hemodialysis
0	0	Male	74	Chronic glomerulonephritis	38.5644	0	0	0	0	0	1	1	1	139	4.5	10.3	5.4	3.2	37.3	6.53	240		11.5	50.4	1	0	64	43	52	34	63	3	2.34	1.4	1	Hemodialysis
0	0	Male	66	Chronic glomerulonephritis	15.3918	0	0	0	0	0	1	1	1	140	5	10	5.8	3.4	79	14.32	89	0.29	12.2	47.5	0	0	91	40.6	47.3	33	57.6			1.68	0	Hemodialysis
0	0	Male	65	Chronic glomerulonephritis	32.5452	0	0	0	0	0	1	1	1	138	4.4	8.9	4.4	3.7	43.6	7.77	72		10.2	44.5	1	0	80	43	41	25	69	2	2.6	0.9	1	Hemodialysis
0	0	Male	46	Chronic glomerulonephritis	24.1014	0	0	0	0	0	1	1	1	141	4.5	10.3	6	3.2	45.6	10.13	58		9.8	49.3	0	0	65	41	48	29	67	4	2.6	0.9	1	Hemodialysis
0	0	Male	52	Chronic glomerulonephritis	4.27671	0	0	0	0	0	1	0	1	137	5.2	9.2	5.5	3.6	69	11.94	93		10.4	49.08	0	0	80	44	54.4	34.7	65.3	7.5	2.05	1.373	0	Hemodialysis
0	0	Male	62	Chronic glomerulonephritis	19.9151	0	0	0	0	0	0	0	1	141	4.3	9.6	4.5	3.2	76.2	13.6	127	1.5	12.6	42.7	1	0	97	33	50	32.8	63.7	1.98	3.22	1.1	1	Hemodialysis
0	0	Male	51	Chronic glomerulonephritis	2.33699	0	0	0	0	0	1	1	1	144	4.5	8.9	3.8	3.7	62	15.35	342	0.04	11.5	37.2	0	0	80	34.3	47.2	29.1	68.6		2.53	1.76	0	Hemodialysis
0	0	Male	66	Chronic glomerulonephritis	36.7534	0	0	0	0	0	1	0	1	139	5.6	9.5	4.7	3.6	72.4	9.8	161		11.4	46.6	1	0	80	39	53	37	57	6	1.9	1.8	1	Hemodialysis
0	0	Male	69	Chronic glomerulonephritis	3.99178	0	0	1	1	0	1	0	1	141	4.4	9.4	4.5	3.6	61.6	9.93	74	0	11.4	40.6	1	0	65	35.2	56.8	43.6	46	2.82	2.9	1.37	1	Hemodialysis
0	0	Male	70	Chronic glomerulonephritis	25.8986	0	0	0	0	0	0	1	1	144	5	8.3	5	3.8	76	13.06	268.8	0.1	11.9	57.8	0	0	85	33.9	44.3	28.2	66.2	4	2.35	1.44	0	Hemodialysis
0	0	Male	86	Chronic glomerulonephritis	3.29863	1	0	0	0	0	1	1	1	138	4.2	8.9	4.8	3.1	65.7	11.2	57.96		11.4	42		0	67	43	40	26	66				0	Hemodialysis
0	0	Male	50	Chronic glomerulonephritis	13.8986	0	0	0	0	0	1	1	1	142	6.4	8.9	6.4	4.1	82	15.35	142	0.03	11.5	47.2	0	0	76	31.8	49.7	31.5	66.1		3.27	1.38	0	Hemodialysis
0	0	Male	48	Chronic glomerulonephritis	26.5452	0	0	0	0	0	1	1	1	139	6.1	9.8	5.3	3.8	82	14.65	114	0.3	11.6	46.6	0	0	79	36	49.6	31	67.4		2.98	1.58	0	Hemodialysis
0	0	Male	70	Chronic glomerulonephritis	22.3479	0	0	0	0	0	1	0	1	136	4.3	8.6	4.4	3.1	55.7	10.09	38	0.13	11.6	56.9	1	0	68	38.2	39.8	26.1	64	6.19	1.5	1.94	1	Hemodialysis
0	0	Male	65	Chronic glomerulonephritis	42.2137	1	0	0	0	0	1	1	1	139	5	9.6	4	3.1	84	11	119	1.74	11.3	52.2	1	0	66	45	50	35	58.1		2.7	1.71	0	Hemodialysis
0	0	Male	61	Chronic glomerulonephritis	42.5096	0	0	0	0	0	1	0	1	139	4.8	9.4	5.2	3.8	47	6.3	13	0.15	11.8	54.8	1	1	89	41	46	33	55.3		2.1	1.31	1	Hemodialysis
0	0	Male	65	Chronic glomerulonephritis	4.86027	1	0	0	0	0	1	0	0	139	4.4	8.7	7.8	3.8	88	9.64	211	0.38	13.1	47.3	0	0	86	34.8	40.5	27.7	60		2.66	1.07	0	Hemodialysis
0	0	Male	82	Chronic glomerulonephritis	6.40822	0	0	0	0	0	1	0	1	130	6.1	9.8	5.8	3.9	65.7	10.52	226	0.4	11.3	48	1	0	59	31.5	33	23.4	57	3.7	1.34	1.42	0	Hemodialysis
0	0	Male	74	Chronic glomerulonephritis	4.26849	0	0	0	0	0	1	0	1	139.9	5.5	9.1	5.1	3.5	64.3	9.22	141	0.17	11.7	46.1	1	1	70	34.2	50.1	30.2	64.57	3.53	2.51	1.33	1	Hemodialysis
0	0	Male	48	Chronic glomerulonephritis	10.3589	0	0	0	0	0	1	0	1	139	5.1	9.7	6.7	4.2	66	17.55	174		12.9	41.55	0	0	87	29	45.4	27.9	69	3.9	3.19	0.991	0	Hemodialysis
0	0	Male	66	Chronic glomerulonephritis	31.8685	0	0	1	0	0	1	0	1	137	5.2	8.7	5.7	3.7	77.9	13.6	17	0.46	10.9	42.48	1	0	72	41.1	53.4	33.8	66.1	4.59	2.82	1.6	1	Hemodialysis
0	0	Male	68	Chronic glomerulonephritis	16.6603	0	0	0	0	0	1	1	1	142	5.1	9.5	6.3	3.6	80	12.7	85	0.15	10.5	58.3	1	1	78	50.6	52.8	38.9	51.2		1.57	1.57	0	Hemodialysis
0	0	Male	71	Chronic glomerulonephritis	12.6575	0	0	0	0	0	1	1	1	139	4.2	9.7	3.2	3.3	80	13.32	94	0.07	9.7	49.4	1	0	98	32.4	41.3	28.6	58.8		2.84	1.57	0	Hemodialysis
0	0	Male	59	Chronic glomerulonephritis	5.00822	0	0	0	0	0	1	1	1	139	4.2	8.3	6.1	2.8	53.4	8.63	330	1.06	10.6	51.6	0	0	80	29	40	19	60	7	4.5	1.7	0	Hemodialysis
0	0	Male	91	Chronic glomerulonephritis	1.50685	0	0	0	0	0	0	0	0	136	3.5	8.6	4.1	3.3	60.6	5.6	61	0.76	10.7	48.3	0	0	62	30.6	37.7	23.6	68	2.7	2.6	1.09	1	Hemodialysis
0	0	Male	68	Chronic glomerulonephritis	4.33425	0	0	0	0	0	1	0	1	140	5.2	9.3	6.4	3.8	52.7	13.17	353	0.15	10.5	47.2	1	0	82	33.7	42.5	21.7	80.6	6.3	2.09	1.258	0	Hemodialysis
0	0	Male	43	Chronic glomerulonephritis	3.90411	0	0	0	0	0	1	1	1	139	3.6	9.6	3.3	3.9	47	13.35	118	0.04	11.2	45.8	0	0	81	35.5	60.5	38.8	64.5		2.5	1.17	0	Hemodialysis
0	0	Male	76	Chronic glomerulonephritis	8.40822	0	0	0	0	0	1	0	0	135	5	9.7	4.3	3.6	41	8.26	123	0.02	12.3	49	1	0	55	33	43.7	29	62.7			1.34	0	Hemodialysis
0	0	Male	77	Chronic glomerulonephritis	2.69589	0	0	0	0	0	0	0	0	134	2.7	9.6	3.9	3.7	26.1	1.72	14	0.13	8	45.8	1	0	78	44	58.7	35.1	69	4.74	3.11	1.57	1	Hemodialysis
0	0	Male	67	Chronic glomerulonephritis	2.6411	0	0	0	0	0	1	0	0	134	3.8	9.1	3.8	4	37	8	110	0.11	11.6	46.5	0	0	70	26.5	37.4	25.5	60.7			1.51	0	Hemodialysis
0	0	Male	77	Chronic glomerulonephritis	21.389	0	0	0	0	0	1	1	1	140.2	4.11	9	5.2	3.1	55	11.73	100	0.06	9.7	49.9	1	0	88	48.3	52.9	39.9	49.23	2.63	2.09	1.09	1	Hemodialysis
0	0	Male	66	Chronic glomerulonephritis	22.1315	0	0	0	0	0	1	1	1	139	4.8	9.5	4.1	3.2	51	13.54	216	3.49	11.5	46.7	1	0	72	31.3	45.9	30.3	62.9		3.77	1.1	0	Hemodialysis
0	0	Male	70	Chronic glomerulonephritis	15.3781	0	1	0	0	0	1	1	1	145	4.5	9	5.5	3.6	72	11.07	259	0.17	10.8	50.8	1	0	80	28.4	58.4	37.9	63.6		4.95	1.04	0	Hemodialysis
0	0	Male	50	Chronic glomerulonephritis	3.88493	0	0	0	0	0	1	0	1	142	5.2	9.2	4.8	3.6	85	16.05	81	0.16	11.4	50.5	0	0	63	32.7	51	33.3	63.6			1.99	0	Hemodialysis
0	0	Male	78	Chronic glomerulonephritis	12.7973	0	0	1	1	1	1	1	1	138	5.4	9.7	5	3	56	8.56	92	0.86	10.8	56.7	0	0	69	47	52.9	41.5	43.4	11	1.1	1.8	0	Hemodialysis
0	0	Male	71	Chronic glomerulonephritis	1.89589	0	0	1	0	0	1	0	1	141	4.5	8.7	6.4	3.1	42.2	11.26	278		9.9	54.4	1	0	53	29	48	29	70	4	3	1.49	1	Hemodialysis
0	0	Male	57	Chronic glomerulonephritis	26.9397	0	0	0	0	0	1	1	1	137	5	9.2	4.1	3.9	65	15.55	82	0.05	11.9	50.6	0	0	64	31.6	45.2	28.8	66		2.81	1.37	1	Hemodialysis
0	0	Male	73	Chronic glomerulonephritis	5.22466	0	0	0	0	0	1	0	1	140	5.3	9.6	4.6	3.7	64.1	12.36	45	0.3	12.9	46.9	0	0	52	37	45	32	57	6.07	1.8	1.23	0	Hemodialysis
0	0	Male	68	Chronic glomerulonephritis	1.5726	0	0	0	0	0	1	1	1	138	5.2	8.6	8	3.6	102.8	13.34	320	0.5	11.7	42.3	0	0	48	44	44	25	74	8.55	2.2	1.46	0	Hemodialysis
0	0	Male	57	Chronic glomerulonephritis	35.6822	0	0	0	0	0	1	1	1	143	4.4	10.1	5.5	3.5	65	13.78	105	0.29	10.3	46.7	0	0	70	35.5	48.9	30.8	66.8			1.87	1	Hemodialysis
0	0	Male	72	Chronic glomerulonephritis	3.01644	0	0	0	0	0	0	1	1	137	4.4	8.9	6.2	3	70	9.96	77	3.11	9.8	53.5	1	0	80	50.1	48.3	31.6	63.6			1.33		Hemodialysis
0	0	Male	35	Chronic glomerulonephritis	11.3068	0	0	0	0	0	1	1	1	142	4.5	8.3	6.2	4.5	57	17	227.6	0.02	12	46.1	0	0	67	27.5	47	28.9	68.7	2	2.46	1.21	0	Hemodialysis
0	0	Male	57	Chronic glomerulonephritis	10.9041	0	0	0	0	0	1	0	1	137	3.3	9.3	5.1	3.4	48	13.72	203	0.03	11	50.3	0	0	73	27.2	43.8	28.4	64.8			1.18	0	Hemodialysis
0	0	Male	61	Chronic glomerulonephritis	3.64658	0	0	0	0	0	1	1	1	141	4.5	9.4	5.5	3.5	100	12.87	217	0.15	10.5	51.8	0	0	87	33.2	56.3	35.9	65.2		3.37	1.19	0	Hemodialysis
0	0	Male	58	Chronic glomerulonephritis	23.8274	0	0	0	0	0	1	1	1	135	5	8.7	5.5	3.6	48	12.76	158	0.38	16.3	49.5	0	0	93	28	42.1	27.4	64.5			1.79	1	Hemodialysis
0	0	Male	57	Chronic glomerulonephritis	12.1589	0	0	0	0	0	1	0	0	142	3.8	8.5	4.2	3.9	56.2	9.84	227	0.07	12.1	51.4	0	0	61	35.9	44.2	30.8	57.9	3.65	4.01	1.46	0	Hemodialysis
0	0	Male	80	Chronic glomerulonephritis	20.4959	0	0	0	0	0	1	1	1	135	4	10.5	4.6	2.3	31.2	9.36	79		10	47.8	1	0	83	46	42	26	68	5	2.5	1.5	1	Hemodialysis
0	0	Male	53	Chronic glomerulonephritis	2.23014	0	0	0	0	0	1	0	1	138	5	10	4.2	3.7	43.9	12.15	132		11.8	43		0	69	38	57	34	70					Hemodialysis
0	0	Male	69	Chronic glomerulonephritis	4.11781	0	0	0	0	0	1	0	1	134	4.6	9.9	4.7	3	95	13.19	52	0.2	11.5	43.8	0	0	65	24	36.2	24.4	61.8					Hemodialysis
0	0	Male	85	Chronic glomerulonephritis	9.64932	0	0	1	0	1	1	1	1	142	5	8.8	5.4	3.6	52	11.55	177	0.14	11.6	52.2	1	0	59	31.5	51	34.8	59.5			1.57	0	Hemodialysis
0	0	Male	58	Chronic glomerulonephritis	26.9781	0	0	0	0	0	1	1	1	139	5.8	10	6.6	3.8	68.7	11.17	180	0.02	11	49.5	0	0	78	35.4	43.1	30.2	57.4	3.87	2.29	1.53	1	Hemodialysis
0	0	Male	73	Chronic glomerulonephritis	20.4712	0	0	0	0	0	1	1	1	138	5.6	9.4	4.4	3.4	66.4	10.82	69	0.22	12.4	54.1	1	0	79	17.5	35.1	23.3	63.4	2.1	2.05	0.96	0	Hemodialysis
0	0	Male	70	Chronic glomerulonephritis	8.55616	0	0	0	0	0	1	1	1	140	4.7	8.5	3.6	3.7	61.4	11.61	121	0	11.1	44.4	1	0	76	40.3	56.9	36.3	65	3.52	3.21	1.41	1	Hemodialysis
0	0	Male	73	Chronic glomerulonephritis	3.45753	0	0	0	0	0	1	1	0	141	6.27	9.4	5.8	4.1	55.7	10.82	170	0.1	13.2	54.2	1	0	56	47	49	31.2	65.8	7.5	1.99	1.9	1	Hemodialysis
0	0	Male	55	Chronic glomerulonephritis	13.6192	0	0	0	0	0	1	1	1	145	4.4	9.7	3.9	4	48.8	12.39	64	0.09	12.5	43.4	0	0	73	42.5	40.8	29.1	55.8	6.16	2.82	1.82	1	Hemodialysis
0	0	Male	58	Chronic glomerulonephritis	8.09863	0	0	0	0	0	1	0	0	149	4.6	9.4	5.5	4.5	65	9.68	157	0.02	11	50.8	1	0	62	38	50.4	31.4	67.7		3.32	1.8	0	Hemodialysis
0	0	Male	71	Chronic glomerulonephritis	7.51781	0	0	0	0	1	1	1	1	139	5	9.1	3.9	4.5	82	11.91	80	0.02	13.2	46.4	1	0	70	37.7	48.4	30.5	66.9		2.11		1	Hemodialysis
0	0	Male	60	Chronic glomerulonephritis	3.30137	0	0	0	0	0	1	0	0	133	4.8	9.5	6.6	3.6	57	8.12	174	0.45	9.8	47.9	0	0	75	37.8	60.5	40.6	60.5		3.63	1.75	1	Hemodialysis
0	0	Male	52	Chronic glomerulonephritis	5.01096	0	0	0	0	0	1	1	1	140	5.4	8.6	4.9	3.5	70	15.66	112	0.24	12.6	45.8	0	0	83	32.2	50.4	32.3	65.3		3.05	1.72	1	Hemodialysis
0	0	Male	56	Chronic glomerulonephritis	5.09041	1	0	0	0	0	1	0	1	138	5.4	9.2	5.5	3.7	60	14.03	274	0.07	10.8	47.8	0	0	78	36.3	52.1	35.1	60.6		2.53		0	Hemodialysis
0	0	Male	47	Chronic glomerulonephritis	14.0822	1	0	0	0	0	1	1	1	136	5.1	9	4.8	3.3	39	13.33	147	2.82	12.8	53	0	0	86	45.2	42.4	27.3	65.6		2.86		1	Hemodialysis
0	0	Male	72	Chronic glomerulonephritis	12.7644	0	0	1	0	0	1	0	1	136	3.2	9.2	2.9	2.9	37.5	8.05	23	1.24	11.4	56.7	1	0	64	32	50	43	32	4	1.8	1.6	0	Hemodialysis
0	0	Male	78	Chronic glomerulonephritis	2.5589	0	0	0	0	0	1	0	1	138	5.4	8.8	5.1	3.7	63.9	8.59	59		11.5	53.1	0	0	63	31	48	48	67	5	2.8	1.9	1	Hemodialysis
0	0	Male	76	Chronic glomerulonephritis	5.30685	1	0	0	0	0	1	0	1	147	5	9.6	9.6	3.4	55	12.31	190	0.06	11.4	53.6	1	1	68	39.8	43.1	29.3	60.4		2.46	1.49	1	Hemodialysis
0	0	Male	54	Chronic glomerulonephritis	12.3123	0	0	0	0	0	0	0	1	138	5.5	9.4	5.8	4	62	14	106	0.09	11.2	49.55	0	0	77	36	50	33	61.8	3.5	3.23	1.2		Hemodialysis
0	0	Male	74	Chronic glomerulonephritis	15.1315	0	0	0	0	0	1	1	1	141	4.2	8.8	3.5	3.9	69	12.02	196	0.12	11.8	44.4	1	0	67	38.6	44.2	29.7	61.4	15.8			0	Hemodialysis
0	0	Male	55	Chronic glomerulonephritis	18.9123	0	0	0	0	0	1	1	1	143	5.3	8.8	6.7	3.7	53.2	14.1	200		9.4	55.8	0	0	52	40	54	36	63	8	2.5	1.9	0	Hemodialysis
0	0	Male	48	Chronic glomerulonephritis	7.76712	0	0	0	0	0	0	1	1	143	4.2	9.8	4.7	4.1	51.8	13.06	329		10.6	52.4	1	0	83	43	56	39	56	6	2.5	1.7	0	Hemodialysis
0	0	Male	61	Chronic glomerulonephritis	11.3397	0	0	0	0	0	1	1	1	143	5.2	10.2	4.6	4.2	76.9	12.68	127	0.05	10.1	44.8	0	0	96	35.4	49	31.5	65	3.33	3.98	1.3	1	Hemodialysis
1	1	Female	91	Chronic glomerulonephritis	22.8658	0	0	0	0	0	1	1	0	132	4.8	9.5	5.5	2.8	38.9	7.1	161		10.9	50.6		0	68	38	41.9	28.9	59.2	25.7	1.26			Hemodialysis
1	1	Female	76	Chronic glomerulonephritis	41.8219	0	0	0	0	0	0	0	0	138	4.9	8	4.7	3.9	56	6.25	94		10.7	55.74	1	0	79	32.2	38.6	23	71.9	8.6	0.68	1.466	1	Hemodialysis
1	1	Female	76	Chronic glomerulonephritis	21.8904	0	0	0	0	0	0	1	1	140	4.9	9.6	5.3	3.5	61	9.55	106	0.04	12.1	54.8	1	0	63	36.1	43.5	24.6	74.8		1.21	3.13	1	Hemodialysis
1	1	Female	66	Chronic glomerulonephritis	30.8082	0	0	0	0	0	0	0	1	144	4	9.5	4.3	3.6	46.7	10.33	18	0.05	10.7	52	1	0	57	32.8	38.4	21.9	74.7	17.8	1.57	3	1	Hemodialysis
1	1	Female	82	Chronic glomerulonephritis	8.60822	0	0	0	0	0	1	1	1	136	4.4	8.7	4.9	2.9	60.4	9.35	58	3.85	11.1	56.1	1	0	85	32	44	29	63	11	1	2.3	1	Hemodialysis
1	1	Female	77	Chronic glomerulonephritis	7.25479	0	0	0	0	0	1	1	1	141	5.4	9.9	6.2	3.9	76.1	11.57	47	0.1	13.2	52.7	1	0	65	38.9	33.7	25.1	61.9	2.7	1	1.14		Hemodialysis
1	1	Female	71	Chronic glomerulonephritis	14.7836	0	0	0	0	0	1	1	1	139	4.5	9.7	7	3.7	76	8.98	554	0.02	11.9	49.9	1	0	61		46.6	26.7	73.8	29.1	2.27	2.69	1	Hemodialysis
1	1	Female	80	Chronic glomerulonephritis	23.663	0	0	0	0	1	1	0	1	133	3.9	9.9	5.1	3.4	53.9	7	158		9.6	62.3		0	57	43.7	47.8	34.8	52.9	27.9	0.77	3.47		Hemodialysis
1	1	Female	70	Chronic glomerulonephritis	7.36712	1	0	0	0	0	1	1	1	141	5.4	9.6	4.4	3.6	57.7	10.2	39		12.1	47.2		0	85		43.2	28.8	62.3	20.8				Hemodialysis
1	0	Female	79	Chronic glomerulonephritis	44.0384	0	0	0	0	0	1	1	0	139	5.4	8.7	4.6	2.8	62.3	6.5	275		9.7	51.3		0	81	31.4	46.5	30.1	64.5	16.6	1.26	2.73		Hemodialysis
1	0	Female	72	Chronic glomerulonephritis	20.2027	0	0	0	0	0	1	0	1	141	5.8	10.6	3.8	2.9	58.5	8.6	100		5.5	52.1		0	68	31.9	49	31.7	64.5	9.8	1.61	2.3		Hemodialysis
1	0	Female	72	Chronic glomerulonephritis	11.9918	0	0	0	0	0	1	1	1	140	5	8.9	4.5	3.7	69	9.67	112		9.4	59.2		0	61	30.6	41.7	26.9	65.3	12.6	1.67	2.28	1	Hemodialysis
1	0	Female	67	Chronic glomerulonephritis	30.3233	0	0	0	0	0	1	1	1	141	4.8	9.7	4.1	3.1	51.7	9.55	165	0.03	10.8	51.8	0	0	72	30	45	29	65	5.5	1.32	2.5	0	Hemodialysis
1	0	Female	53	Chronic glomerulonephritis	21.4575	0	0	0	0	0	1	0	1	140	5.9	9.6	7.1	4.2	78	11.18	14	0.02	12.4	51.2	0	0	92	30.3	41.3	24.9	70.8	17.25	2.59	2.08		Hemodialysis
1	0	Female	51	Chronic glomerulonephritis	28.3178	0	0	0	0	0	0	1	1	136	3.8	9.4	5.1	4.1	84.6	9.6	119		10.3	52.6	0	0	84	37	49	31	67	8	2	2	1	Hemodialysis
1	0	Female	62	Chronic glomerulonephritis	20.1644	0	0	0	0	0	0	1	1	137	5.6	8.1	7.2	3.7	71	7.63	416	0.06	11.9	49.6	0	0	83	43.6	55.2	45.7	35.5	10.2	1.76	2.25	1	Hemodialysis
1	0	Female	77	Chronic glomerulonephritis	1.02192	0	0	0	0	0	1	0	1	138	5.8	9.6	5.5	4.1	57.5	9.07			15.6	58.1	0	0	82	40	54	38	57	10	1.6	2.4	1	Hemodialysis
1	0	Female	68	Chronic glomerulonephritis	8.74247	0	0	0	0	0	1	0	1	129	7.02	8.9	6.4	3.7	89.1	9.87	848	0.1	11.8	57.5	0	0	82	32.4	44.2	27.5	68.1	10.5	1.33	2.3	1	Hemodialysis
1	0	Female	85	Chronic glomerulonephritis	1.43014	0	0	0	0	0	1	0	0	145	3.6	8.9	5	3	48	9.68	45	0.28	10.8	55	1	0	77	38	35.9	23.9	63		1.02	2.77	1	Hemodialysis
1	0	Female	71	Chronic glomerulonephritis	24.1836	0	0	0	0	0	1	0	1	142	4.9	8.7	5.3	3.2	72	9.05	23	1.03	11.1	59.8	1	0	75	35.2	41.4	26.4	66.4	19.95	1.63	2.23	1	Hemodialysis
1	0	Female	62	Chronic glomerulonephritis	19.3041	0	0	0	0	0	1	1	1	142	6	8.6	7.2	3.5	56.5	10.9	178		9.4	52.4	1	0	78	51	50	33	65	12	1.4	2.4	1	Hemodialysis
1	0	Female	43	Chronic glomerulonephritis	27.0137	0	0	0	0	0	0	0	1	137	5.1	10.1	4.3	3.7	61	11.77	101	0.04	11.3	44.3	0	0	72	31.6	42.3	30.1	55.8			2.35	0	Hemodialysis
1	0	Female	39	Chronic glomerulonephritis	12.6986	0	0	0	0	0	0	0	0	135	4.38	9.4	6.8	3.7	61.4	10.49	260	0.3	11.8	50.5	0	0	65	40.8	45.2	23.8	78.8	8.45	2.07	2.16	0	Hemodialysis
1	0	Female	79	Chronic glomerulonephritis	13.3644	0	0	0	0	0	0	1	1	141	4.8	8.2	5.4	3.5	52.4	12.39	265		9.4	58	1	0	87	43	45	29	65	12	1.3	2.4	1	Hemodialysis
1	0	Female	66	Chronic glomerulonephritis	33.011	0	0	0	0	0	1	1	1	138	5.5	9.7	5.8	4.3	68	13.55	86	0.05	11.6	59.11	1	0	69	37.5	48.2	29.9	68	18	1.09	2.123	0	Hemodialysis
1	0	Female	68	Chronic glomerulonephritis	30.6685	0	0	0	0	0	0	0	1	141	5.2	9.1	7.7	3.9	89	10.49	76	0.08	11.6	53.9	0	0	81	42	41.6	28	61.5		1.29	2.11	1	Hemodialysis
1	0	Female	58	Chronic glomerulonephritis	5.2411	1	0	0	0	0	1	0	1	141	4.4	9.2	7.6	3.5	81	11.49	202	2.77	11.8	58.9	0	0	98	31.3	41.6	27.3	63.8		1.64	2.06	0	Hemodialysis
1	0	Female	58	Chronic glomerulonephritis	30.8438	0	0	0	0	0	1	1	1	133	4.7	8.8	5.1	3.7	57.4	8.43	220.4	0.15	11.1	51.5	1	0	83	32.6	36.4	25.7	57.2	10	1.75	2.66	0	Hemodialysis
1	0	Female	84	Chronic glomerulonephritis	1.87123	0	0	0	0	0	1	0	1	130	4.3	10	3.6	3.5	62.9	7.72	49	0	10	54.4	0	0	79	46	40	27	60	10.84	1.18	2.37	0	Hemodialysis
1	0	Female	56	Chronic glomerulonephritis	20.7589	0	0	0	0	0	1	0	1	138	5.3	9.4	5.9	2.5	55.5	7.49	81		11.1	50	0	0	78	34	42	25	70	7	1.83	2	1	Hemodialysis
1	0	Female	80	Chronic glomerulonephritis	2.23836	0	0	0	0	1	1	0	1	140	4.5	9.3	4.5	3.6	45.7	6.93	274	0.67	10.1	51.3	1	0	66	36	46.3	22.8	82.1	18.7	1.42	2.164	0	Hemodialysis
1	0	Female	63	Chronic glomerulonephritis	2.36164	1	0	0	0	0	0	0	1	139	3.9	10.6	5.4	4.2	55	5.85	13	0.28	10.2	48.9	0	0	66	34.4	44.1	27.6	67.7		2.74	2.42	0	Hemodialysis
1	0	Female	68	Chronic glomerulonephritis	17.8712	0	0	1	0	0	1	1	1	144	5.4	8.5	6.3	3.6	95	8.24	91	0.09	11.5	67.8	0	0	102	36.7	60.4	51.3	31.3		1.24	2.04	1	Hemodialysis
1	0	Female	85	Chronic glomerulonephritis	3.51233	0	0	0	0	0	0	1	1	144	4.1	9.1	4.4	3.2	55.3	8.76	44	0.1	10.3	53.1	1	0	79	44.7	52.8	29.5	75	16.5	1.81	2.74	1	Hemodialysis
0	0	Female	81	Chronic glomerulonephritis	22.2329	0	0	0	0	0	1	0	1	141	5.6	9.6	6.3	4	68.7	9	69		10	55.1		0	77	28.2	46.9	30.7	63.7	6.2	2	1.67		Hemodialysis
0	0	Female	60	Chronic glomerulonephritis	1.1589	0	0	0	0	0	1	1	0	143	5	8.9	5.1	3.5	57.1	7.2	199		11.8	50.1		0	71	24.4	50.1	32.5	64.2	4	2.76	1.42		Hemodialysis
0	0	Female	77	Chronic glomerulonephritis	26.6438	0	0	0	0	0	1	0	0	145	5.1	8.3	4.3	3.4	66	8.8	69		10.1	55.7		0	67	24.8	48.1	30.8	65.5					Hemodialysis
0	0	Female	25	Chronic glomerulonephritis	4.9863	0	0	0	0	0	1	0	1	142	5.1	10.2	10.2	3.3	76.3	10.5	159		10.1	60		0	96	38.1	52.3	38.7	50.7	2.9	3	1.14		Hemodialysis
0	0	Female	80	Chronic glomerulonephritis	18.9534	0	0	0	0	0	1	0	0	140	4.1	9.2	3	2.8	32.5	5.8	62		10.9	51.2		0	65	27.7	43.6	28.6	63.8	6.1	3.12	1.75		Hemodialysis
0	0	Female	73	Chronic glomerulonephritis	27.189	0	0	1	0	0	1	0	0	142	4.7	8.9	5.1	3.4	48.3	7.5	240		10.4	58.1		0	66	30.8	47.2	29.6	67.2	5.5		1.64		Hemodialysis
0	0	Female	52	Chronic glomerulonephritis	20.2192	0	0	0	0	0	0	0	1	136	4.9	7.2	5.1	3.5	75.4	11.8	66		11.1	46.4		0	61		45.5	28.5	67.8					Hemodialysis
0	0	Female	62	Chronic glomerulonephritis	8.52877	0	0	0	0	0	1	1	1	143	5.6	9.1	5.6	3.5	70.8	9.5	77		9.3	59.5		0	72	29	53.8	41.4	45.8	5.2	3.65	1.53		Hemodialysis
0	0	Female	74	Chronic glomerulonephritis	28.9918	0	0	0	0	0	1	1	1	140	5	9.3	5	3.8	52.6	9.3	174		10.7	52.5		0	70	32.8	77.7	30.1	61.3	19.5				Hemodialysis
0	0	Female	66	Chronic glomerulonephritis	8.5726	0	0	0	0	0	1	1	0	140	5.2	8.7	7.3	3.2	45.2	9.1	181		11.2	59.2		0	71	25.8	46	30.5	62.6	3.9	2.44	1.32		Hemodialysis
0	0	Female	69	Chronic glomerulonephritis	19.9671	0	0	0	0	0	1	1	1	140	4.7	9	6	3.4	48.3	9.9	254		11.2	48.3		0	63	32.2	44.7	29.5	63.1	5.7	2.32	1.51		Hemodialysis
0	0	Female	43	Chronic glomerulonephritis	27.126	0	0	0	0	0	1	0	1	125	3.8	8.3	5.4	3.6	55.7	12.5	19		12.3	55.4		0	61	26.2	43.2	27.2	67.3			1.98		Hemodialysis
0	0	Female	62	Chronic glomerulonephritis	34.8932	0	0	0	0	0	0	0	1	138	5.6	9.1	5.1	4.2	101.8	11.5	126		12.9	54.6		1	52	32.2	46.3	31.3	60.7	3.6		1.3		Hemodialysis
0	0	Female	81	Chronic glomerulonephritis	2.35616	1	0	0	0	0	1	0	0	142	5.1	9.6	5.1	3	44.9	7.8	183		11.4	55.7		0	89	31.4	48.1	32.1	61.8	5.9	2.22	1.75		Hemodialysis
0	0	Female	73	Chronic glomerulonephritis	5.18904	0	0	1	0	0	1	0	1	140	5.6	8.48	7.9	3.7	61	8.7	202		11.2	52.3		0	77	33.1	47.5	31.1	63.6	4.9	2.03	1.43		Hemodialysis
0	0	Female	72	Chronic glomerulonephritis	22.1205	0	0	0	0	0	1	0	1	139	4.4	8	5.1	3.6	60.8	9.8	27		11.1	51.5		0	75	30.2	42.9	28.2	63.6	5.1	2.08	1.61		Hemodialysis
0	0	Female	69	Chronic glomerulonephritis	32.5178	0	0	1	1	0	1	1	1	142	5	8.8	6.1	3.1	80.9	6.2	262		11.6	59.9		0	66	29.3	51.7	37.8	52.1	5.1	1.19	1.46		Hemodialysis
0	0	Female	74	Chronic glomerulonephritis	6.20274	0	0	0	0	0	1	0	1	138	4.6	9.1	6.5	3.7	60.1	11.9	153		11.3	53.2		0	60	30.4	42.1	26.5	57.3	4.6	2.7	1.46		Hemodialysis
0	0	Female	70	Chronic glomerulonephritis	19.4685	0	0	0	0	0	1	0	1	142	4.6	8.2	5.6	3.5	84.2	12.9	61		12	53.6		0	69	32	43.8	29.1	62.6	6.7				Hemodialysis
0	0	Female	82	Chronic glomerulonephritis	16.8685	0	0	0	0	0	1	0	1	142	4.3	9.1	5.1	3	42.7	9.5	61		10.9	67.5		1	70	29.8	48.2	34.1	56	4.2	1.98			Hemodialysis
0	0	Female	61	Chronic glomerulonephritis	11.7507	0	0	0	0	0	1	0	1	141	5.2	9.4	6.1	3.9	60.5	10.33	125		12.3	47.2		0	72	28.4	44.8	28.8	65.4	4.7	2.46	1.45		Hemodialysis
0	0	Female	74	Chronic glomerulonephritis	4.49041	0	0	1	0	0	1	0	0	136	3.4	9.8	4.6	2.4	35.3	4.55	69		10.8	56.5		0	85	25.8	46.9	37.5	41.1	1.9	1.93	1.15		Hemodialysis
0	0	Female	89	Chronic glomerulonephritis	6.19726	0	0	0	0	0	1	0	1	137	3.8	10.4	5.4	3.3	57.2	10.56	204	0.07	12.1	61.7	1	1	68	40	37	24	65	2	2.4	1.57	1	Hemodialysis
0	0	Female	71	Chronic glomerulonephritis	23.8466	0	0	0	0	0	1	1	0	138	4.7	7.4	4	2.7	39	7.59	251	0.19	8.1	60.8	0	0	69	30	43	30	58			1.3	0	Hemodialysis
0	0	Female	76	Chronic glomerulonephritis	14.5534	0	0	0	0	0	0	0	1	139	5.15	8.2	5.7	3.7	73.4	12.16	22	0.1	9	51.7	1	0	83	29	44.1	28.1	66	4.7	2.15	1.7	1	Hemodialysis
0	0	Female	84	Chronic glomerulonephritis	2.20548	0	0	1	0	0	1	0	1	142	5.4	8.2	6.7	3.9	70	6.88	130	0.2	13.3	57.1	1	0	77	34	51	34	62	3.28	2.93	1.32		Hemodialysis
0	0	Female	68	Chronic glomerulonephritis	30.5808	0	0	0	0	0	1	1	1	141	4.3	10.4	3.7	3.6	52	6.42	19	0.1	10.2	55.9	1	0	67	34	46	28	68	7	1.84	1.87	1	Hemodialysis
0	0	Female	81	Chronic glomerulonephritis	10.5397	0	0	0	0	0	1	0	1	139	3.6	8.8	5.8	3.7	54	10.05	167	0.01	11.1	53.7	1	0	78	36.6	35.7	22.6	65.6	6.6	2.15	1.65	1	Hemodialysis
0	0	Female	71	Chronic glomerulonephritis	30.4548	0	0	0	0	0	1	1	0	141	4	9.3	4.9	3.5	44	6.5	65	0.03	11.1	69.3	0	0	91	29.3	39.8	21.2	78.8	5.64	1.45	1.51	0	Hemodialysis
0	0	Female	70	Chronic glomerulonephritis	15.5507	0	0	0	0	0	1	1	1	143	5.7	8.7	4.4	3.3	76	11.01	138	0.01	10.5	54.5	0	0	86	33.2	48.3	32.1	62.2	7.12	3.8	1.33		Hemodialysis
0	0	Female	72	Chronic glomerulonephritis	24.4466	0	0	0	0	0	1	1	1	138	6.1	8.8	5.6	3.3	76.1	10.48	96	0.09	10.2	55.8	1	0	61	37	43	29	73	6	1.9	1.9	0	Hemodialysis
0	0	Female	61	Chronic glomerulonephritis	18.5671	0	0	0	0	0	1	1	1	136	5.5	9.4	4.9	3.4	68	10.22	147	3.15	10.6	45.7	1	0	70	28.9	42.4	27.8	63.9			1.98	0	Hemodialysis
0	0	Female	90	Chronic glomerulonephritis	23.9123	0	0	0	0	0	1	0	0	142	3.9	8.8	5.5	3.3	58.1	5.7	171	0.08	11.2	65.6	1	0	79	34.6	52.7	41.4	43.2	3.9	1.84	1.5	1	Hemodialysis
0	0	Female	73	Chronic glomerulonephritis	1.07945	0	0	0	0	0	1	0	1	140	5.72	8.6	8.1	4	88.5	9.96	231	0.1	14.1	53.6	1	0	91	32.6	38.8	22.2	74.6	7.8	1.27	1.9	1	Hemodialysis
0	0	Female	71	Chronic glomerulonephritis	3.28493	0	0	0	0	0	1	1	1	141	4.9	9.2	4.8	3.4	61	8.87	137	0.07	10.7	48.2	0	0	74	30.9	45.6	30.4	62.1			1.38	0	Hemodialysis
0	0	Female	67	Chronic glomerulonephritis	9.0274	0	0	0	0	0	0	1	1	143	5.1	8.6	4.8	4	69	11.6	189	0.25	12.3	50.8	0	0	72	34.2	41.5	25.8	68.5			1.22	0	Hemodialysis
0	0	Female	63	Chronic glomerulonephritis	5.99452	0	0	0	0	0	1	1	1	143	3.6	9.5	4	3.6	35.2	6.96	69		9.8	59.8	1	0	71	39	46	28	67	5	2.5	1.6	1	Hemodialysis
0	0	Female	67	Chronic glomerulonephritis	1.92603	0	0	0	0	0	1	0	1	143	4.4	9.9	5.6	3.7	71	10.07	57	0.1	10.8	50.6	0	0	64	31	36	17	85	5.1		1.69		Hemodialysis
0	0	Female	70	Chronic glomerulonephritis	10.411	0	0	0	0	0	1	0	1	141	5.21	9.3	4.5	3.9	89	11.46	483	0.1	12.5	56.3	1	0	63	42	57.5	39.6	58.1	4.1	2.83	1.5	1	Hemodialysis
0	0	Female	61	Chronic glomerulonephritis	15.2356	0	0	0	0	0	1	1	1	144	5.6	8.9	8.9	4.1	89	12.36	220	0.02	10	50	1	0	64	30.9	47.6	32.5	59.5			1.57	1	Hemodialysis
0	0	Female	64	Chronic glomerulonephritis	5.0137	0	0	0	0	0	1	0	1	136	4.6	9.4	3.3	3.5	60	10.45	273	0.02	11.2	50	1	0	68	30.4	41	27	63.6		1.63	1.63	1	Hemodialysis
0	0	Female	87	Chronic glomerulonephritis	10.0301	0	0	0	0	0	1	1	1	139	4.7	9.4	4.5	3.5	42	8.1	51	0.02	12.3	52.1	1	0	72	38.2	43.7	28.2	65.1			1.87	0	Hemodialysis
0	0	Female	61	Chronic glomerulonephritis	13.0301	0	0	0	0	0	1	1	1	144	4.8	8.5	5.8	3.5	56	11.85	166	0.57	11.3	51	0	0	89	30.9	37.6	25.4	61.6			1.94	1	Hemodialysis
0	0	Female	77	Chronic glomerulonephritis	42.8795	0	0	0	0	0	1	0	1	145	4.9	9.1	6.6	3.4	61	7.86	38	0.03	10.4	63.8	0	0	83	37	45	25	76					Hemodialysis
0	0	Female	62	Chronic glomerulonephritis	16.0137	0	0	0	0	0	1	1	1	140	4.7	9.4	6.7	3.3	61	9.91	139	0.42	11.8	50.3	0	0	66	35	40	25	69					Hemodialysis
0	0	Female	82	Chronic glomerulonephritis	4.83562	0	0	0	0	0	1	0	1	139	3.9	9.3	4.5	3.2	33	7.66	204.1		14.3	53.2		0	72	35	40	25	65				0	Hemodialysis
0	0	Female	73	Chronic glomerulonephritis	5.25205	0	0	0	0	0	1	1	1	140	4.4	9.6	6.1	3.8	56	9.14	94	0.12	12.3	47.5	1	0	68	30.2	42.3	30.6	54	1.97	3.76	1.06	1	Hemodialysis
0	0	Female	84	Chronic glomerulonephritis	8.14521	1	0	0	0	0	1	0	0	136	3.9	9.2	3.2	2.8	28	5.22	171	0.63	7.7	46.2	1	0	78	44.5	43	26.6	68.7	10.6	2.26	1.6	1	Hemodialysis
0	0	Female	57	Chronic glomerulonephritis	6.98356	0	0	0	0	0	1	1	1	143	5.5	9.1	4.5	3.8	70.6	12.02	86	1.42	10.4	49.3	0	0	84	26	34	21	69.7				0	Hemodialysis
0	0	Female	71	Chronic glomerulonephritis	16.8411	0	0	0	0	0	0	0	1	142	4.1	8.1	5.3	3.4	57.7	12.09	22	0.12	10.2	50.1	1	0	79	43.7	42.3	32.4					0	Hemodialysis
0	0	Female	79	Chronic glomerulonephritis	21.6356	0	0	0	0	0	0	0	0	138	5.4	8.7	5.2	3.3	85.9	8.33	148	0.12	11.2	60.35	1	0	63	32.2	39.9	24.9	68.4	4.52	2.07	1.48	0	Hemodialysis
0	0	Female	63	Chronic glomerulonephritis	5.03014	0	0	0	0	0	1	0	1	142	5.7	10.2	6.3	3.9	59.3	10.97	129	0.05	10.9	52.8	1	0	72	33	48.4	32.2	62.1	4.94	3.28	1.72	1	Hemodialysis
0	0	Female	45	Chronic glomerulonephritis	7.58082	0	0	0	0	0	1	0	1	138	5.5	9	4.8	3.2	44.4	8.76	124	0.06	10.7	59	1	0	76	33.8	45.9	30.9	61	1.74	3.3	1.17	0	Hemodialysis
0	0	Female	58	Chronic glomerulonephritis	25.6192	0	0	0	0	0	1	1	1	138	5	9	5.1	3.8	73.2	10.86	80		13	53.4	0	0	72	37	44	26	63	6	2.6	1.8	0	Hemodialysis
0	0	Female	49	Chronic glomerulonephritis	3.10411	0	0	0	0	0	1	0	1	137	6.6	9.4	5.2	4.3	86.5	8.56	110	0.11	11.8	46.4	0	0	67	33	44.5	29.2	63.8	3.4	3.42	1.2	0	Hemodialysis
0	0	Female	78	Chronic glomerulonephritis	8.03836	0	0	0	0	0	1	1	1	137	4.6	8	4.5	3.2	73	11.14	248	0.06	11.1	50.2	0	0	85	36.5	34.1	23.1	61.7			1.67	0	Hemodialysis
0	0	Female	56	Chronic glomerulonephritis	3.12329	0	0	0	0	0	1	0	1	140	4.9	9.4	5.2	3.8	77	10.82	123		10.9	38.5	0	0	64	33	40	24	69	7	1.9	1.9	1	Hemodialysis
0	0	Female	66	Chronic glomerulonephritis	19.1589	0	0	0	0	0	1	1	1	136	5.1	10.2	5.1	3.3	71	10.4	64	0.03	12	55.6	0	0	80	37	46	32	56.2	7.2	1.78	1.9		Hemodialysis
0	0	Female	62	Chronic glomerulonephritis	31.8986	0	0	0	0	0	0	0	1	143	5	8.9	5.4	3.4	57	8.41	30	0.23	10.7	51	0	0	67	37.4	42.5	26.8	67.2			1.17	0	Hemodialysis
0	0	Female	86	Chronic glomerulonephritis	26.4493	0	0	0	0	0	1	1	0	145	3.9	9.3	5.3	3.2	38.5	5.72	173	0.25	11.2	50.2	1	0	63	36.1	39.3	19.6	82.3	7.3	1.06	1.78	1	Hemodialysis
0	0	Female	49	Chronic glomerulonephritis	34.0082	0	0	0	0	0	1	0	1	140	5.6	9.3	4.4	3.6	107	9.32	244	0.19	11.5	49.4	1	0	63	33.6	45	29.6	63.3		1.6	1.48	1	Hemodialysis
0	0	Female	69	Chronic glomerulonephritis	19.5616	0	0	0	0	0	1	1	1	137	4.9	9.3	5.5	3.4	65	9.76	230	0.02	12.3	54.6	0	0	70	37.1	51.7	34.3	62.1			1.57	0	Hemodialysis
0	0	Female	57	Chronic glomerulonephritis	4.86849	0	0	0	0	0	1	0	1	138	5.1	9.3	5.1	3.6	64	10.87	87		11	55.04	0	0	95	37.9	51	38.6	48.1	7.9	1.61	1.407	0	Hemodialysis
0	0	Female	76	Chronic glomerulonephritis	15.7808	0	0	1	0	1	0	1	1	140	4.3	8.8	5.2	3.1	68	13.28	41	1.22	11.2	55.4	1	0	106	31.4	40.2	25.8	66			1.39	0	Hemodialysis
0	0	Female	67	Chronic glomerulonephritis	7.35616	0	0	0	0	0	1	1	1	141	4.9	9.9	3.7	3.5	50.2	12.19	136.6		12.1	46.7		0	77	29	42	26	70				0	Hemodialysis
0	0	Female	44	Chronic glomerulonephritis	15.5178	0	0	0	0	0	1	1	1	142	4.8	9.5	5.9	3.75	64.9	13.87	113	0.02	11.5	45.5	0	0	73	27.9	42.2	23.1	76			1.37		Hemodialysis
0	0	Female	56	Chronic glomerulonephritis	7.93151	0	0	0	0	0	1	1	1	136	5.5	9	3.6	3.77	72.9	10.84	107	0.01	11.1	46	1	0	62	28.6	40.4	25.4	67		1.81	1.41		Hemodialysis
0	0	Female	60	Chronic glomerulonephritis	19.011	0	0	0	0	0	1	0	1	136	6.7	8.4	5	3.7	100	15.2	16	0.58	9.8	47	0	0	65	33	42	27	72	5.5	2.67	1.6		Hemodialysis
0	0	Female	84	Chronic glomerulonephritis	14.4219	0	0	0	0	0	1	1	1	140	3.6	9.4	3.1	3.2	54	7.52	138	0.05	10.9	52.2	1	0	82	32	44.6	30.7	59.1		1.61	1.536	1	Hemodialysis
0	0	Female	69	Chronic glomerulonephritis	5.33973	0	0	0	0	0	1	1	1	141	4.4	9.4	5.5	3.5	47.5	7.43	207	0.81	10.6	56.7	1	0	92	36	34.3	19.1	76.7		2.3		0	Hemodialysis
0	0	Female	41	Chronic glomerulonephritis	2.5589	0	0	0	0	0	1	1	1	141	4.2	8.8	5.5	4	58	10.1	212	0.01	12.5	45.3	0	0	73	33.9	42.7	28.7	61.6		2.14	1.81	0	Hemodialysis
0	0	Female	65	Chronic glomerulonephritis	16.2822	0	0	0	0	0	1	1	1	139	5.9	9.9	5.8	3.2	45	11.51	69	0.23	11.9	47.9	1	0	80	32	47.6	30.9	64.2	14.66	2.08	1.91	0	Hemodialysis
0	0	Female	72	Chronic glomerulonephritis	22.1315	0	0	0	0	0	1	1	1	143	5.8	10.4	5.4	3.4	77	9.87	97	0.14	11.6	50.1	1	0	71	32.7	49.1	32.6	62.1	8.13	2.46	1.43	0	Hemodialysis
0	0	Female	65	Chronic glomerulonephritis	16.8959	0	0	0	0	0	1	1	1	140	4.8	8.9	6.5	4	92	9.93	159	0.07	12.2	50.2	1	0	97	30.9	33.2	22.1	63.4		1.53	1.58	0	Hemodialysis
0	0	Female	55	Chronic glomerulonephritis	10.9671	0	0	0	0	0	1	0	1	136	4.7	8.2	4.9	3.3	50	12.12	23	0.76	11.7	48.9	0	0	75	33.5	41.2	28.2	60.1		2.07	1.48	0	Hemodialysis
0	0	Female	80	Chronic glomerulonephritis	1.01644	0	0	0	0	0	0	0	1	136	4.2	8.9	3.8	2.9	53.4	7.67			9.9	46.6	1	0	85	36	47	29	66	5	1.9	1.6	0	Hemodialysis
0	0	Female	71	Chronic glomerulonephritis	25.2603	0	0	0	0	0	1	0	0	137	4.8	8.5	2.9	3.4	57	8.12	125	0	9.8	48.4	1	0	66	33.1	33.9	21.4	67	3.22	2.55	1.13	1	Hemodialysis
0	0	Female	69	Chronic glomerulonephritis	18.6356	0	0	0	0	0	0	0	1	140	5.1	9.2	8	3.5	82	12.28	38	0.09	11.3	51.4	1	0	88	34.9	46	30	65.3			1.56	1	Hemodialysis
0	0	Female	57	Chronic glomerulonephritis	12.7562	0	0	0	0	0	1	0	1	143	5.3	9.1	7.6	3.7	57	9.3	157	0.2	10.5	55.1	0	0	64	38	57	36	66	6.2	1.87	1.9		Hemodialysis
0	0	Female	67	Chronic glomerulonephritis	9.28219	0	0	0	0	0	1	0	1	137	4.4	9.6	2.9	3.6	66	8.75	123		10.8	46.1	1	0	88	38	44	26	69	9	1.7	1.9	1	Hemodialysis
0	0	Female	72	Chronic glomerulonephritis	30.4055	0	0	0	0	0	1	0	1	137	4.4	9.5	5.1	3.3	36	8.45	66	0.09	11.4	47.8	0	1	82	41	42	27	65	3.4	2.19	1.3	1	Hemodialysis
0	0	Female	56	Chronic glomerulonephritis	30.8411	0	0	0	0	0	1	0	1	142	5.1	10.2	3.4	3.9	87.9	12.7	194	0.05	10.9	50.7	1	0	80	32.6	46.8	30.8	63.1	3.06	3.56	1.29	0	Hemodialysis
0	0	Female	49	Chronic glomerulonephritis	5.65753	0	0	0	0	0	1	1	1	137	4.6	9	4.6	3.2	70	12.6	214	0.32	9.8	49.8	0	0	82	35.8	42.5	29.3	59.2			1.45	0	Hemodialysis
0	0	Female	46	Chronic glomerulonephritis	18.4795	0	0	0	0	0	0	0	1	141	4.8	8.8	9.1	4	75	12.2	104	0.06	10.5	55.8	0	0	85	35	53	38	54.11					Hemodialysis
0	0	Female	84	Chronic glomerulonephritis	21.6438	0	0	0	0	0	1	1	0	134	5.5	8.8	6.8	3.3	53	7.09	279		10.8	55.42	0	0	68	31.2	39.4	21.6	77	17.3	1.2		0	Hemodialysis
0	0	Female	65	Chronic glomerulonephritis	15.1973	0	0	0	0	0	0	0	1	140	5.1	9.8	5.2	3.3	59.6	9.87			9.7	46.6	0	0	68	42	49	32	63	7	2.4	1.7	1	Hemodialysis
0	0	Female	73	Chronic glomerulonephritis	44.7342	0	0	0	0	0	1	0	1	140	3.8	9.4	4.5	3.2	60	7.32	219	2.13	11.3	55.2	1	0	81	52	52	31	70	7	1.2	1.89	0	Hemodialysis
0	0	Female	69	Chronic glomerulonephritis	2.33973	0	0	0	0	0	1	1	1	141	4.8	8.4	6.3	3.8	74	11.47	75		10.3	57.71	1	0	72	40.4	51.6	32.2	67.3	10.5	2.67		0	Hemodialysis
0	0	Female	76	Chronic glomerulonephritis	8.75068	0	0	1	0	0	0	0	1	132	5	9.5	6.4	3.1	89.3	8.65	95	0.88	11.1	54.1	1	0	71	35.9	50.8	28.4	75.1	10.5	2.05	1.62	0	Hemodialysis
0	0	Female	64	Chronic glomerulonephritis	6.24384	0	0	0	0	0	1	1	1	140	5.7	10.2	3.9	3.5	87	10.44	223	0.21	10.3	49.7	0	0	75	34.7	35.8	24.5	60.5			1.97	0	Hemodialysis
0	0	Female	80	Chronic glomerulonephritis	1.21918	0	0	0	0	0	1	0	0	138	3.9	9	3.8	3.3	36	8.85	38	0.06	10	54.6	1	0	69	42.8	42.5	28	63.4	3.2	2.43	1.3	1	Hemodialysis
0	0	Female	61	Chronic glomerulonephritis	11.0055	0	0	0	0	0	1	1	1	143	5.1	9.2	6.4	3.5	70	13.99	96	0.12	10.5	41.5	1	0	88	32.8	38.3	26.4	59.4		3	1.04	0	Hemodialysis
0	0	Female	46	Chronic glomerulonephritis	5.90137	0	0	0	0	0	1	0	1	141	3.8	8.7	3.7	2.9	59.2	3.52	33	1.1	11.9	51.9	0	0	91	30	38	23	69	6.49	2.09	1.27	0	Hemodialysis
0	0	Female	64	Chronic glomerulonephritis	6.3863	0	0	0	0	0	1	1	1	144	4	9.2	6.3	3.8	52.2	9.06	237	0.18	11.8	50.6	1	0	77	24	37	25	61	4	1.3	1.5	1	Hemodialysis
0	0	Female	66	Chronic glomerulonephritis	6.69315	0	0	0	0	0	1	0	1	143	4.3	9.8	5.3	3.7	57.9	9.51	208		12.2	54.2	1	0	71	38	47	29	68	7	2.12	1.8	1	Hemodialysis
0	0	Female	64	Chronic glomerulonephritis	24.4986	0	0	0	0	0	1	1	1	139	5.2	8.9	4.1	3.7	70	9.8	84	0.15	10.8	50.3	0	0	75	34.4	44	28.7	64.2			1.69	0	Hemodialysis
0	0	Female	68	Chronic glomerulonephritis	28.2192	1	0	0	0	0	0	0	0	127	4.4	10.1	4.3	2.54	31.4	3.86	131	0.22	9.4	54.9	1	0	69	35.7	42.1	23.1	76			1.53		Hemodialysis
0	0	Female	60	Chronic glomerulonephritis	28.3397	0	0	0	0	0	1	0	1	145	4.1	9.9	5.5	3.55	74.9	13.02	29	0.33	10.6	52.1	1	0	68	26	40.1	24.3	70.3		1.99	1.3		Hemodialysis
0	0	Female	69	Chronic glomerulonephritis	17.5644	0	0	0	0	0	1	1	1	140	6.5	9	4.8	3.5	65.3	10.89	58		10.6	53.3	1	0	62	30	45	28	68	3	2	1.3	1	Hemodialysis
0	0	Female	59	Chronic glomerulonephritis	7.23562	0	0	0	0	0	1	0	1	142	5.4	9.1	5.3	4	43.1	10.7	65	0.05	12.3	50	0	0	72	23.6	39.5	30.4	47	2.03	3.03	1.21	1	Hemodialysis
0	0	Female	54	Chronic glomerulonephritis	2.11507	0	0	0	0	0	1	1	1	147	5.2	8.5	5.6	3.7	64.5	11.8	83	0.26	11.1	55.2	0	0	86	41.3	44.2	26.8	70	3.56	3.01	1.33	0	Hemodialysis
0	0	Female	67	Chronic glomerulonephritis	1.72877	0	0	0	0	0	0	0	1	141	5.1	8.8	4.1	3.3	46.3	8.79			12.1	45.2	0	0	58	42	65	33	69	4	3.6	1.4	0	Hemodialysis
0	0	Female	78	Chronic glomerulonephritis	9.99178	0	0	0	0	0	1	1	1	136	3.3	9.9	4.6	3.2	39.7	6.74	269.79		11	60.6	1	0	75	37	47	30	65.9	2.6	3.2	1.87	0	Hemodialysis
0	0	Female	51	Chronic glomerulonephritis	8.4411	0	0	0	0	0	1	0	0	134	5.2	9.6	7.4	3.5	69	14.6	165	1.4	10.7	48	1	0	73	33	42	25	70.8	4.1	2.18	1.4		Hemodialysis
0	0	Female	51	Chronic glomerulonephritis	14.8767	0	0	0	0	1	1	1	1	141	5.5	9.6	5.2	3.9	87	11.78	92	0.08	11.2	50.9	0	0	73	37	48.7	30.7	66.8		3.09			Hemodialysis
0	0	Female	52	Chronic glomerulonephritis	7.54247	0	0	0	0	0	1	1	1	135	6.1	8.9	3.5	4.2	91	11.78	506	0.03	12	49.1	0	0	74	25.3	37.8	24.6	64.9		2.69	1.5	1	Hemodialysis
0	0	Female	60	Chronic glomerulonephritis	14.5562	0	0	0	0	0	1	1	1	142	3.6	9.7	5.2	3.8	58	12.54	243	0.05	10.5	60.2	1	0	62	32.8	46.6	31.2	61.6		2.27		0	Hemodialysis
0	0	Female	64	Chronic glomerulonephritis	33.0493	0	0	1	1	0	1	0	1	145	4.5	9.2	5.7	3.3	74	8.56	192	0.42	9.6	63	1	0	74	36.1	42.7	30.2	56.4		1.62	1.39	0	Hemodialysis
0	0	Female	57	Chronic glomerulonephritis	27.6274	0	0	0	0	0	1	1	1	140	5	10.6	4.8	2.9	65	11.85	239	0.92	10.8	57.4	0	0	81	34.8	42.4	27	66.4		2.74	1.64	1	Hemodialysis
0	0	Female	70	Chronic glomerulonephritis	1.29863	0	0	0	0	0	0	0	0	138	4.6	8.4	4.5	3.6	67.4	10.38			10.2	56.1	1	0	72	38	44	27	69	6	2.2	1.69	1	Hemodialysis
0	0	Female	71	Chronic glomerulonephritis	4.33699	0	0	0	0	1	1	0	0	142	4.6	9.3	4.9	4.3	56.5	8.18	81	0.02	12.4	53.7	1	0	63	37.5	57.3	36.7	64.8	7.7	2.73	1.39	1	Hemodialysis
0	0	Female	64	Chronic glomerulonephritis	5.50685	0	0	0	0	0	1	0	1	141	5	8.5	4.9	3.6	57	9.1	93	0.12	11.1	46.7	1	0	64	30	41	28	61	5	2.8	1.2	1	Hemodialysis
1	1	Male	82	Diabetic nephropathy	13.5671	1	0	0	0	0	1	1	1	137	6.5	9.5	5.5	3.7	63.9	9.5	242		11.6	47.2		0	83	34.1	42.6	29	60.4	19	1	3.01		Hemodialysis
1	1	Male	89	Diabetic nephropathy	9.87123	1	0	0	0	0	1	1	1	142	5.7	8.7	6.5	3.7	68.7	9.51	182.4	0.04	10.3	49.7	0	0	82	36.2	54.2	34.9	64.7	19	0.72	3.1	1	Hemodialysis
1	1	Male	85	Diabetic nephropathy	8.50959	1	0	0	0	0	1	0	1	135	4.7	8.6	6	3.5	67.1	10.5	128	0.1	11.2	45.9	1	0	69	47	55	36	63	30.2	1.51	2.75	1	Hemodialysis
1	1	Male	80	Diabetic nephropathy	12.3918	1	0	0	0	0	1	1	1	142	4.2	8.8	4.6	3.5	39.5	7.9	88	0.1	10.9	52.8	1	1	79	43.9	51.9	41.8	39.7	9.8	0.91	2.1	1	Hemodialysis
1	1	Male	65	Diabetic nephropathy	15.4849	1	0	0	0	0	0	1	1	145	4.7	8.8	6.3	4.1	93	13.61	108		9.4	45.6	1	0	95	44.5	43.7	26.9	68.9	20.4	1.05	2.26	1	Hemodialysis
1	1	Male	77	Diabetic nephropathy	5.73151	1	0	0	0	0	1	0	1	137	4	10.3	3.3	3	35.2	7.14	32	0.36	10.9	56	1	0	77	33	42	23	78	11	1	2.31	1	Hemodialysis
1	1	Male	86	Diabetic nephropathy	4.86027	1	0	0	0	0	0	1	1	139	4.7	9.1	5	3.5	57.2	8.37	162	0.25	9.6	54.3	1	0	55	38.9	33.2	21	67	30		4		Hemodialysis
1	1	Male	72	Diabetic nephropathy	9.08219	1	1	0	0	0	1	0	1	145	5.7	8.7	6	3.8	68.1	7.75	127	0.05	10.7	53.5	1	0	81	37.7	56.9	35.6	67	28.7	1.25	3.55	1	Hemodialysis
1	1	Male	70	Diabetic nephropathy	5.72603	1	0	0	0	0	1	0	0	144	3.8	9.5	5.6	3.4	51	8.4	140	0.05	12	49.5	0	0	59	41.4	54.5	35.5	63.6	37.88	1.03	1.91	1	Hemodialysis
1	1	Male	74	Diabetic nephropathy	7.82192	1	0	1	0	0	1	0	1	129	3.1	9.5	2.8	3.1	31	7.6	44		9.6	45.42	1	0	52	33.8	40.5	24.6	70.3	67.1	0.6	4.095	1	Hemodialysis
1	1	Male	78	Diabetic nephropathy	1.2411	1	0	0	0	0	1	1	1	141	4.6	12.4	3.8	3.2	69.9	6.61	73	2.93	10.2	53.9	1	0	91	43.7	65.6	57.6	25.7	15.26	1.26	3.03	1	Hemodialysis
1	1	Male	68	Diabetic nephropathy	7.40548	1	0	1	0	1	1	0	1	140	5	9.3	5.5	3.7	66.7	11.66	279	0.06	11.4	51	1	0	77	38.7	49.6	33.7	60	26.6	1.43	3.55	1	Hemodialysis
1	1	Male	76	Diabetic nephropathy	1.54521	1	0	0	0	0	1	0	0	140	4.98	8.9	5.9	4.3	69.8	10.19	68	0.1	11.9	50.7	1	0	71	36.9	50.1	32.2	64.9	19.2	1.3	3	1	Hemodialysis
1	1	Male	82	Diabetic nephropathy	2.30137	1	1	0	0	1	1	0	1	143	3.5	8.7	4.3	4	48.2	7.88	81	0.02	13	50	1	0	80	33.2	42.5	24.5	73.8	23.1	1.4	2.402	1	Hemodialysis
1	1	Male	51	Diabetic nephropathy	13.1452	1	0	0	1	0	1	1	1	134	4.3	9.3	6.7	3	35.8	8.94	50		7.3	48	0	0	120	47	54	41	51	24	1.2	3.2	1	Hemodialysis
1	1	Male	84	Diabetic nephropathy	2.00274	1	0	0	0	1	0	0	1	143	4.5	9.1	5.2	3.5	49.2	10.3	44	0.44	10.6	45.1	0	0	74	40.2	43.9	24.9	74	22.1	1.5	2.9	1	Hemodialysis
1	1	Male	71	Diabetic nephropathy	6.45479	1	0	0	0	0	0	0	1	138	5.6	8.8	4.4	3.3	74	9.9	147	0.12	10	50.7	0	0	82	38	42.1	26.5	67.3		1.34	3.44	1	Hemodialysis
1	1	Male	83	Diabetic nephropathy	21.1945	1	0	1	1	0	1	1	1	138	4.3	9.4	5.3	3.7	53	9.03	144		9.7	49.08	1	0	70	38.1	42.8	28.2	63.4	18.8	0.74	2.168	1	Hemodialysis
1	1	Male	89	Diabetic nephropathy	10.4548	1	0	1	1	0	1	1	1	138	5	9	5.8	3.5	78.8	9.04	26	2.61	11.8	52.3	1	0	80	40.3	43.4	30.1	59.4	32.4			1	Hemodialysis
1	1	Male	81	Diabetic nephropathy	9.4	1	0	0	0	0	1	0	1	138	5.2	9.4	4.7	3.7	59	10.1	133	0.07	10	53.1	1	0	60	43	52	36	58.3		0.83	4.58	1	Hemodialysis
1	1	Male	69	Diabetic nephropathy	5.94521	1	0	0	0	0	1	0	1	140	6.2	10	5.4	3.9	55	13.89	218	0.09	12.8	52	1	0	79	35.9	54.6	30.6	74.7	26	2.8	2.55	1	Hemodialysis
1	1	Male	87	Diabetic nephropathy	5.07945	1	0	0	0	0	0	0	0	130	4.7	9.5	3.7	2	32.7	4.96	118	1.79	11.2	55.3	1	0	66		44		40	14	0.4	2.7	1	Hemodialysis
1	1	Male	80	Diabetic nephropathy	3.37534	1	0	0	0	0	1	0	1	138	3.7	9.5	2.5	3.5	33	7.02		0	11.4	49.1	1	0	80	46.3	59.4	36.5	68	37.17	1.48	3.58	1	Hemodialysis
1	1	Male	76	Diabetic nephropathy	1.9863	1	0	0	0	0	0	0	1	140	5	9.1	3.9	3.2	72.1	6.86	97	0.11	8.4	51.1	1	0	61	33.4	41.2	25.9	67.6	17.1	1.32	3.28	1	Hemodialysis
1	0	Male	83	Diabetic nephropathy	4.54795	1	0	0	1	1	1	0	1	140	4.6	8.9	5.5	3.3	49.9	10.7	83		11	56.4		0	72	32.8	49	32.3	62.9	14.3		2.59		Hemodialysis
1	0	Male	81	Diabetic nephropathy	4.46301	1	0	0	0	0	1	0	1	136	5.3	8.7	5.8	3.5	55.6	10.6	27		10.6	43.9		0	58	36.7	51.6	34.5	61.4	9.3	1.49	2.07		Hemodialysis
1	0	Male	80	Diabetic nephropathy	6.38082	0	0	0	0	0	1	0	1	135	5.9	9.3	6.2	4	62.3	12.81	66.9	0.05	13.8	50.4	0	0	83	37.7	47.9	32.2	61.1	8.8	1.66	2.07	0	Hemodialysis
1	0	Male	64	Diabetic nephropathy	15.7288	1	0	1	0	0	1	1	0	140	6.3	8.1	5.9	3.9	38.1	10.65	148.2	0.07	10.4	50.7	1	0	55	44.2	45.3	35.2	45	9	1.37	2.2	0	Hemodialysis
1	0	Male	71	Diabetic nephropathy	10.3671	1	0	1	0	0	0	0	1	133	3.5	8.1	4.3	3.1	48.2	6.9	92		10.6	52.7	1	0	85	52	48	29	67	10	2.5	2.1	1	Hemodialysis
1	0	Male	71	Diabetic nephropathy	5.14247	1	0	1	0	1	1	0	1	140	4	8.9	6.5	3.9	56	9.31	95		9.5	47.7	0	0	83	36.6	52.4	32.2	68.4	8.8	1.09	2.932	1	Hemodialysis
1	0	Male	79	Diabetic nephropathy	5.49315	1	1	0	0	0	1	0	1	142	4.1	9.2	4.1	3.3	40	8.85	103	0.09	14.1	43.1	1	0	88	39.9	53.1	36.7	58	13.6	1.31	2.48	1	Hemodialysis
1	0	Male	75	Diabetic nephropathy	2.17808	1	0	0	0	0	0	0	1	140	4.2	8.3	5.3	3.8	43	12.09	255	0.71	10.3	51.9	0	1	136	61	54	42	45	16	1.5	2.59	0	Hemodialysis
1	0	Male	76	Diabetic nephropathy	1.92055	1	0	0	0	0	1	0	1	138	5	8.7	5	3.7	56.7	10.92	59		10.9	45.3	0	0	68	28	49	28	74	3	1.9	2.02	0	Hemodialysis
1	0	Male	74	Diabetic nephropathy	6.78082	1	0	1	0	0	1	0	1	139	5.9	8.3	4.8	3.5	65	9.95	489		9.3	58.8	1	0	77	48	51	33	64	13	1.5	2.67	1	Hemodialysis
1	0	Male	76	Diabetic nephropathy	8.93151	1	0	0	0	0	1	0	1	137.2	5.51	9.2	4.6	3.6	52.3	8.29	123	0.09	10.5	56.5	1	1	93	51.7	49.9	38.7	44.8	8.68	1.05	2.13	1	Hemodialysis
1	0	Male	72	Diabetic nephropathy	20.0301	1	0	0	0	0	1	0	1	139	3.9	10.1	5.1	3.6	55.7	11.06	188	0.06	12.8	49.14	0	1	100	45.4	47	21.9	84.3	9.41	1.77	2.41	1	Hemodialysis
1	0	Male	77	Diabetic nephropathy	3.07945	1	0	0	0	0	1	0	1	143	5.2	9.1	8.5	3.9	62	8.75	83	0.11	9.9	51.4	1	0	75	41.9	47.4	29.9	66.6	18		2.968	0	Hemodialysis
1	0	Male	66	Diabetic nephropathy	11.0795	1	0	0	0	0	1	0	1	139	5.2	9.2	4.8	3.3	50.1	13.4	163		11.8	48.2	1	0	85	47	44	26	71	14	1.4	2.5	1	Hemodialysis
1	0	Male	69	Diabetic nephropathy	3.80548	1	0	1	0	0	1	0	1	133	4.8	8.5	6.6	3.8	64.1	8.85	336		11.4	59	1	0	47	48	48	27	73	13	1.7	2.6	1	Hemodialysis
1	0	Male	86	Diabetic nephropathy	16.2603	1	0	0	0	0	1	0	1	140	4.2	9.9	3.7	2.4	36.9	9.1	125	0.3	14.8	56.8	1	0	70	38.3		29.3		6.6		2.11		Hemodialysis
1	0	Male	77	Diabetic nephropathy	3.70137	1	0	0	0	0	0	0	1	140	4.1	9.7	4.7	3.3	42	6.24	136	0.08	11.3	55.3	1	1	109	43.8	43	28.8	61.9		1.05	2.01	1	Hemodialysis
1	0	Male	78	Diabetic nephropathy	3.6	1	0	0	0	0	1	0	1	142	4.1	8.9	5.9	3.7	50	6.2	121	0.01	10.4	50	0	0	70		48	32	62.9		1.9	2.68	1	Hemodialysis
1	0	Male	84	Diabetic nephropathy	2.38356	1	0	0	0	0	1	0	1	142	4.7	8.2	6.2	3.7	62.5	8.62	191	0.11	10.7	54.2	1	0	75	31.9	40	27.2	60.7	6.19	1.88	2.06	1	Hemodialysis
1	0	Male	72	Diabetic nephropathy	4.36164	1	0	0	0	0	1	0	1	142	4.3	9.3	5.6	3.7	55.2	13.11	98		11.6	46.9	1	0	68	40	44	27	70	8	1.7	2.1	1	Hemodialysis
1	0	Male	76	Diabetic nephropathy	17.7918	1	0	0	0	0	1	1	1	134	6.9	9.1	5.3	3.9	57	10.66	143	0.04	11.5	44.3	0	0	68	33.8	41.9	29.4	57.4			2.32	0	Hemodialysis
1	0	Male	63	Diabetic nephropathy	8.35616	1	0	0	0	0	1	0	1	134	3.9	9.3	4.7	3.3	52	11.01	224	0.97	10.4	49.5	1	0	108	35	41.7	30	54.7	10		2.412	0	Hemodialysis
1	0	Male	42	Diabetic nephropathy	1.73151	1	0	0	0	0	1	1	1	135	5.9	9.5	7.6	3.6	59	11.8	241	0.79	13.4	51.1	0	0	89	37	55	40	52.6		2.56	2	0	Hemodialysis
1	0	Male	73	Diabetic nephropathy	17.2548	1	0	0	0	0	1	1	1	140	5.3	8.6	6.8	3.5	78	10.1	134	0.06	10.4	50.5	0	1	64		48	33	60.3		1.86	2.23	1	Hemodialysis
1	0	Male	60	Diabetic nephropathy	2.32329	1	0	0	0	0	0	0	1	138	4.6	7.2	5.8	4.1	64.7	11.86	150		9.6	56.5	0	0	74	49	49	30	67	15	1.7	2.7	1	Hemodialysis
1	0	Male	90	Diabetic nephropathy	7.24384	1	0	0	0	0	1	1	1	135	6.4	8.5	5.5	3.2	98.8	7.84	114	0.86	9.4	49.32	1	0	69	39	42.8	27.2	66.5	19.9	1.69	2.22	1	Hemodialysis
1	0	Male	73	Diabetic nephropathy	8.36986	1	1	1	0	0	1	0	1	138	5	9.1	7	3.8	63.5	10.21	42	0.09	11.2	46.9	1	0	89	43.9	58.4	47.1	39.2	7.5	2.1	2.2	1	Hemodialysis
1	0	Male	88	Diabetic nephropathy	18.8137	1	0	0	0	0	1	1	1	131	3.9	8.9	3.7	3	49.2	6.49	56.44		11.7	48.2		0	69	39	38	20	79	10		2.2	1	Hemodialysis
1	0	Male	49	Diabetic nephropathy	1.11507	1	0	0	0	0	1	0	1	138	4.9	8.4	5.5	4.1	64.5	12.72	230	0.55	11.6	52.3	0	0	91	43.5	60.1	30.6	69	7.73	2.76	2.12	0	Hemodialysis
1	0	Male	83	Diabetic nephropathy	4.65753	1	0	1	0	0	1	0	0	142	3.9	9.5	6	3.3	40	7.59	86	0.06	12	44.6	1	0	68	24.5	38	27.4	54		2.2	2.2		Hemodialysis
1	0	Male	57	Diabetic nephropathy	10.0164	1	0	1	0	0	1	0	1	137	5.39	9.7	5.1	3.7	61.8	10.4	290	0.14	11.3	50.5	1	0	66	46.7	42.9	32.1	50	9	1.87	2.2	1	Hemodialysis
1	0	Male	64	Diabetic nephropathy	4.67123	1	1	1	0	0	1	0	1	137	3.92	11.2	3.5	3.4	46.4	7.09	37	0.18	11.8	55.6	1	1	100	49.5	55	41.9	47	9.4	1.79	2.1	1	Hemodialysis
1	0	Male	65	Diabetic nephropathy	4.79726	1	0	0	0	0	1	1	1	136	4.5	8.7	6.3	4.1	56.1	10.66	251	0.06	13	48.8	1	0	75	35.6	46.8	28.9	68.5	18.4	2.13	2.142	1	Hemodialysis
1	0	Male	78	Diabetic nephropathy	10.5616	1	0	0	1	0	1	1	0	143	5.2	8.4	4.8	3.4	58.8	7.86	211		9.7	48.9	1	0	76	48	47	33	61	15	2.6	2.6	1	Hemodialysis
1	0	Male	76	Diabetic nephropathy	5.04384	1	0	0	0	0	1	0	0	143	4	8.9	4.8	3.6	54.3	7.29	105	0.32	11.7	46.4	1	0	108	33.8	45.7	30.3	62.8	8.69	2.46	2.23	1	Hemodialysis
1	0	Male	70	Diabetic nephropathy	11.1151	1	0	0	0	0	1	1	1	137	4.7	8.7	7.2	3.5	67	12.9	76	0.27	11.4	58.9	0	0	68	37	48	30	69.7	13.9		2.4		Hemodialysis
1	0	Male	57	Diabetic nephropathy	17	1	0	0	0	0	1	1	1	138	5.4	9.2	3.6	4.5	55.8	14.05	106	0.05	11.9	41.3	1	0	66	31.8	52.1	32.9	66.1	7.58	2.76	2.12	1	Hemodialysis
1	0	Male	65	Diabetic nephropathy	11.8548	1	0	1	1	0	1	0	1	138	5.1	9.2	7	3.9	72	11.19	241	1.56	12	52	1	0	71	48.5	49.8	41	36.6	13		2.41	1	Hemodialysis
1	0	Male	76	Diabetic nephropathy	3.91507	1	1	0	0	0	1	0	0	134	5.4	8.2	5.3	3.5	42.5	8.96	142	1.31	10.1	57.3	1	0	64	48.2	55.1	38.4	57.2	9.82	1.29	2.36	1	Hemodialysis
1	0	Male	77	Diabetic nephropathy	1.98904	1	0	0	0	0	0	0	0	135	5.8	8.5	6.2	3.5	57.7	10.34	77	0	10.7	52.9	1	0	60	36	47	30	66	9.58	1.41	2.31	1	Hemodialysis
1	0	Male	73	Diabetic nephropathy	13.789	1	0	1	0	0	1	1	1	140	5	9.2	5.2	3.2	63	5	151		10.8	52.1	1	0	112	30	40	28	56	12	1.58	2.6	1	Hemodialysis
1	0	Male	79	Diabetic nephropathy	3.46849	1	0	1	1	1	1	1	0	138	4.3	8.8	4	3.9	47.7	9.05	113	0.07	11.2	46.4	1	0	70	37.8	44.7	29.9	61.8	7	2.58	2.17	1	Hemodialysis
1	0	Male	69	Diabetic nephropathy	6.86575	1	0	0	0	0	0	0	1	140	5.1	9.3	4.8	3.6	53.9	7.54	109	0.1	10.7	48.9	0	1	68	41	49	34	58	6.8	2.15	2.01		Hemodialysis
1	0	Male	71	Diabetic nephropathy	11.6822	1	0	0	0	0	1	1	1	142	4.9	10.4	6.4	3.2	51	12.94	158	0.91	12.6	48.7	1	0	86	36.5	43.9	33.5	47.7			2.08	0	Hemodialysis
1	0	Male	78	Diabetic nephropathy	14.7452	1	0	0	0	0	0	0	0	138	3.2	9.2	3.9	3.2	42.5	8.35	128	0.33	10.3	57.5	1	0	84	37	41	31	50	8	2.2	2	1	Hemodialysis
1	0	Male	75	Diabetic nephropathy	14.5452	1	0	0	0	0	1	1	1	136	5.2	9	3.8	3.4	55	8.71			10	56.1		0	69	48	50	33	63	9.4		2.1	0	Hemodialysis
1	0	Male	68	Diabetic nephropathy	12.0712	1	0	0	0	0	0	1	1	138	5.2	8.3	6.3	3.9	70	14.4	346	0.08	12.3	47.5	0	0	87	40	44	29	62.9		2	2.88	1	Hemodialysis
1	0	Male	84	Diabetic nephropathy	10.8027	1	1	1	0	0	1	0	1	134	3.5	9.4	3.9	3.5	48.2	8.36	92	1.24	11.7	56.1	1	0	101	36.1	44.9	30.1	61.9	10.9	2.32	2.47	1	Hemodialysis
1	0	Male	84	Diabetic nephropathy	1.71507	1	0	0	0	0	1	0	0	135.9	4.7	8.4	5.1	3.8	69.8	10.7	81	0.13	10.7	48.7	1	0	75	41	48	25.8	55.41	10.91	1.87	2.26	1	Hemodialysis
1	0	Male	76	Diabetic nephropathy	8.56438	1	0	0	0	0	1	0	1	137	4.5	10.6	5.8	3.2	61	9.3	129	0.48	10.2	59.1	1	0	83	38	47	30	62.5	7.8	1.2	2		Hemodialysis
1	0	Male	74	Diabetic nephropathy	9.81644	1	0	0	0	0	0	0	1	141	4.8	9.5	5.4	4	61.4	11.01	61	0.12	11.8	51.9	0	0	56	49.3	44.6	27.2	69.7	16.1	2.04	2.01	1	Hemodialysis
1	0	Male	57	Diabetic nephropathy	14.7425	1	0	0	0	0	0	1	1	134	5.6	9.7	5.9	3.7	54	13.54	114	0.2	12.9	52.1	0	0	84	40.9	47.3	31	63.4		3.12	2.16	0	Hemodialysis
1	0	Male	65	Diabetic nephropathy	8.09315	1	0	0	0	0	1	1	1	143	4.4	8.9	6.4	3.9	67	13.4	101	0.17	10.7	49.6	1	0	84	39.9	44.6	28.4	66.4			2.1	0	Hemodialysis
1	0	Male	72	Diabetic nephropathy	2.51781	1	1	0	1	0	0	1	1	136	4.4	8	3.6	3.3	31.1	8.01	121	0.38	12.5	45.2	1	0	77	38.3	51.1	31.2	69	10.6	1.5	2.1	1	Hemodialysis
1	0	Male	73	Diabetic nephropathy	12.2712	1	0	0	0	0	1	0	1	139	4.1	9	4.3	3.6	61.9	11.81	84	0.56	10.9	44.4	1	0	73	41	49.5	26.7	77.2	19.1	3.41	2.185	1	Hemodialysis
1	0	Male	70	Diabetic nephropathy	16.5973	1	0	0	0	0	0	0	1	139	5.5	9.3	5.8	3.4	60.2	10.37	165	0.06	11	45.8	1	0	49	33.7	42.9	27	67.3	12.7	1.59	2.7	1	Hemodialysis
1	0	Male	87	Diabetic nephropathy	6.1726	1	0	1	0	0	1	0	1	134	4.9	8.7	5.8	3.1	54.6	9.38	78	0.87	11.7	51.3	1	0	74	30	40	27	60	12	1.3	2.5	1	Hemodialysis
1	0	Male	80	Diabetic nephropathy	3.55342	1	0	0	0	0	1	0	1	138	5.8	8.5	6	3.6	67.9	9.7			10.2	41.3		0	69	37	44	29	64	8.3		2	1	Hemodialysis
1	0	Male	83	Diabetic nephropathy	4.53973	1	0	1	0	0	1	0	1	141	4.1	8.6	4.7	3.6	48.5	7.67	74	0.18	10.6	51.8	1	0	93	38.7	42.4	26.1	69.2	5.5	2.83	2.83	1	Hemodialysis
0	0	Male	64	Diabetic nephropathy	5.41096	1	0	1	0	0	1	0	1	140	5.2	8.7	5.3	3.7	65	9.2	52		9.6	46.6		0	71	29.4	51.4	33.9	62.6	3		1.22		Hemodialysis
0	0	Male	63	Diabetic nephropathy	2.65205	1	0	0	0	0	1	0	0	136	4.6	8	6.7	3.3	61.9	9.2	183		9.4	55.2		0	85	35.8	47.8	33.9	55.8	3.6		1.33		Hemodialysis
0	0	Male	75	Diabetic nephropathy	2.54247	1	0	0	0	0	1	0	1	142	4.6	8.2	5.3	3.8	69.7	9.5	224		10	46.8		1	72	36.7	55	34.8	65.9	7.4	2.36	1.99		Hemodialysis
0	0	Male	46	Diabetic nephropathy	2.05479	1	0	0	0	0	1	0	1	142	5.4	9	6.2	4.1	58.6	15.9	66		11.1	42.6		0	82	28.9	45.7	27.8	69.8	2.5	3.64	1.17		Hemodialysis
0	0	Male	48	Diabetic nephropathy	11.7233	1	0	0	0	0	0	1	1	141	4.2	8.7	6.8	3.3	80.7	15	540		10.7	59.8		0	108	48	52.3	34.5	62.6	3.6	2.72	1.16		Hemodialysis
0	0	Male	65	Diabetic nephropathy	5.96164	1	0	0	0	0	1	1	1	139	5.3	8.7	6.2	3.6	68.4	14.6	184		12.2	49.4		0	82	31.4	52.9	34.8	62.8	3	3.92	1.15		Hemodialysis
0	0	Male	67	Diabetic nephropathy	6.97808	1	0	0	0	0	1	0	0	141	5	9.8	4.7	3.8	58.1	12.3	99		9.8	51.8		0	90	28.3	45.4	29.1	65.6	5.5	2.4	1.65		Hemodialysis
0	0	Male	49	Diabetic nephropathy	6.13151	0	1	0	0	0	1	0	1	139	4.4	9	7	3.5	64.7	10.9	360		12.8	47		1	78	43.7	44.1	29.3	62.6	3.2	2.54	1.29		Hemodialysis
0	0	Male	58	Diabetic nephropathy	15.0932	1	0	0	0	0	1	1	1	139	5.3	9.9	5.8	3.1	54.8	9.4	93		11.9	50.3		0	40	34.6	53.5	34.8	63.7	2.7	4.22	1.04		Hemodialysis
0	0	Male	42	Diabetic nephropathy	11.3288	1	0	0	0	0	1	0	1	139	4.1	8.9	4.1	3.4	33.5	8.6	51		8.7	46		0	73	35	47.2	30.5	64.8	3.5	2.85	1.31		Hemodialysis
0	0	Male	62	Diabetic nephropathy	14.4712	1	0	0	0	0	1	0	1	139	5.4	9.1	6.9	3.6	53.7	12.1	101		10.5	55.3		0	81	32.7	48.5	30.4	63	3.7		1.32		Hemodialysis
0	0	Male	45	Diabetic nephropathy	1.2411	1	0	0	0	0	1	0	1	140	4.7	9.9	6.2	3.6	56.6	11.9	170		12.4	52.3		0	79	36.7	51.2	36.3	55.6					Hemodialysis
0	0	Male	81	Diabetic nephropathy	12.8192	1	0	1	1	0	1	0	1	136	5.6	8.5	5.1	3.7	79.5	9.2	203		10.6	47.5		0	66	35.3	48.4	33.9	57	2.6	2.23	1.08		Hemodialysis
0	0	Male	73	Diabetic nephropathy	5.13699	1	0	0	0	0	1	0	0	137	4.7	8.9	4.6	3.7	46.3	10.9	116		10.8	52.1		0	78	33.2	44.8	27.8	68.3	4.8	2.56	1.41	1	Hemodialysis
0	0	Male	70	Diabetic nephropathy	4.6411	1	0	0	0	0	1	0	0	138	5.2	8.9	5.2	3.5	61.8	10.5	142		11.4	46.2		0	75	37.3	52.9	35.7	60.5	3.8	2.5	1.28		Hemodialysis
0	0	Male	66	Diabetic nephropathy	2.05205	1	0	0	0	0	1	0	0	137	4.6	8.6	6.9	3.8	48.8	10.2	106		12.4	47.3		0	75	28.1	49.3	31.8	64.8	2.3	2.93	1.04		Hemodialysis
0	0	Male	79	Diabetic nephropathy	2.96712	1	0	0	0	0	0	0	1	138	3.8	9.1	4.1	3.1	44.6	10.9	197		10.9	44.2		0	64	33.9	48.4	30.6	66.5	4.7	3.49	1.42		Hemodialysis
0	0	Male	76	Diabetic nephropathy	19.3096	1	0	1	0	0	1	0	0	139	5.7	9.6	4.8	3.6	65.2	5.8	116		10.5	54.7		0	83	31.9	51.1	33.7	62.7					Hemodialysis
0	0	Male	65	Diabetic nephropathy	2.15342	1	0	0	0	0	1	0	0	143	4.7	8.8	3.9	3.8	43.1	6.5	234		10.8	46.1		0	60	28.8	50.8	35.7	56.6	4.4	2.92	1.31		Hemodialysis
0	0	Male	66	Diabetic nephropathy	6.36712	1	0	0	0	0	0	0	1	138	5.5	9.7	4.7	3.4	74.5	14.1	189		14.8	52.7		0	61	29.7	48.7	31.3	65.1					Hemodialysis
0	0	Male	77	Diabetic nephropathy	4.96164	1	0	0	1	0	1	0	1	135	4.2	9.5	7.9	3.7	59.5	8.8	127		12	47.9		0	78	36	46.3	30.2	64	4.8	1.05	1.62		Hemodialysis
0	0	Male	44	Diabetic nephropathy	7.07397	1	0	0	0	0	1	0	1	141	3.3	9.6	5.4	3.8	54.7	14.5	160		11.9	49.4		0	77	31	51.4	33	65	2.8	3.65			Hemodialysis
0	0	Male	69	Diabetic nephropathy	6.23836	1	0	0	0	0	0	0	1	135	4.7	9.8	7	3.6	49	14.6	176		12.3	53.7		0	96	31.5	47.2	31.4	62.2	4.5		1.34		Hemodialysis
0	0	Male	50	Diabetic nephropathy	3.26301	1	0	0	0	0	1	1	1	137	5.2	9.5	5.9	3.8	79.1	14.8	196		11.4	50.6		0	98	27.1	49.7	30.8	68	8.4	1.21	1.97		Hemodialysis
0	0	Male	58	Diabetic nephropathy	8.53699	1	0	0	0	0	1	1	1	138	4.4	9	4.3	3.1	48.5	12	101		11.4	47.6		0	65	34.2	46	29.9	64.4		2.1			Hemodialysis
0	0	Male	71	Diabetic nephropathy	8.03014	1	0	1	0	1	1	0	1	139	4.2	8.6	6	3	50.7	8.9	72		10.9	58.3		0	67	33.3	50.8	33.6	62.4	5.6	1.76	1.57		Hemodialysis
0	0	Male	82	Diabetic nephropathy	4.03562	1	0	0	0	0	1	0	1	139	5.1	8.9	5.1	3.4	58.6	9.5	216		10.8	54.8		0	51	36.3	49.9	31.1	67.5	4.8	2.42	1.59		Hemodialysis
0	0	Male	50	Diabetic nephropathy	4.11781	1	0	0	0	0	1	0	1	130	5.5	8.9	4.1	3.8	69	11.2	70		12.7	51.5		0	42	36.1	50.4	32.2	65.5					Hemodialysis
0	0	Male	62	Diabetic nephropathy	7.7863	1	0	0	0	0	1	0	0	137	4.4	8.4	4.7	3.2	45	10	148		11	41.8		0	75	27	45.5	30.6	61.3		2.3			Hemodialysis
0	0	Male	53	Diabetic nephropathy	2.03836	1	0	0	0	0	1	0	1	142	5.4	8.6	6.8	3.6	47.4	10.5	53		11.3	50.1		0	72	27.5	44.9	26.5	72	3.6	3.27	1.19		Hemodialysis
0	0	Male	74	Diabetic nephropathy	5.29041	1	0	0	0	0	1	0	0	141	4.4	9	4.9	3.1	57.9	6.5	158		9.8	51.6		0	63	31.4	49.1	33	61.1	5.2	1.53	1.56		Hemodialysis
0	0	Male	68	Diabetic nephropathy	3.93973	1	0	0	0	0	1	0	1	136	4.9	9.6	4.9	3.7	55.7	10.8	112		11.2	49.6		0	69	34	45.4	28.4	67.6	4.6	2.69	1.42		Hemodialysis
0	0	Male	45	Diabetic nephropathy	3.93973	1	0	0	0	0	1	0	1	137	4.5	9.4	4.5	3.9	41.9	11.7	32		11.7	49.9		0	91	33.6	55.2	33.9	68.3	2.8	3.25	1.02		Hemodialysis
0	0	Male	73	Diabetic nephropathy	1.11507	1	0	0	0	0	1	0	0	133	4.2	8.6	4.5	2.7	31.3	6	116		12	52.2		0	79	28.3	47.5	32.1	60.6	3.7	3	1.32		Hemodialysis
0	0	Male	59	Diabetic nephropathy	2.36712	1	0	0	0	1	1	1	1	140	5.2	9.3	6.1	3.6	67.7	14.1	89		11.2	49.8		0	63	30.8	48.4	31.8	63.2	3.2	4.7	1.12		Hemodialysis
0	0	Male	74	Diabetic nephropathy	6.31781	1	0	0	0	0	1	0	1	139	5.2	8.8	6	3.5	69.2	10.28	162		11.8	48.3		0	101	32.4	46	30.8	61.7	3.2	1.6	1.23	1	Hemodialysis
0	0	Male	51	Diabetic nephropathy	1.90959	1	0	0	0	0	1	0	1	135	4.6	9.1	6.7	3.6	49	10	242		12.6	52.2		0	86	32.2	52.9	35.2	61.7	2.7		1.05		Hemodialysis
0	0	Male	62	Diabetic nephropathy	8.1589	1	0	0	0	0	1	0	1	139	4.7	9.2	5.6	4	57.8	10.2	98		11.5	38.5		0	96	28.8	41.7	25.7	69.1					Hemodialysis
0	0	Male	90	Diabetic nephropathy	6.74247	1	0	0	0	0	1	0	0	138	4.8	8.7	5	3.3	50.7	8.51	105		10	51.5		0	74	33.7	52.9	36.1	59.3	2.8	2.13	1.14		Hemodialysis
0	0	Male	82	Diabetic nephropathy	1.57534	1	0	0	0	0	1	0	0	141	5.4	8.7	5	3.5	56.2	5.2	143		11.4	54.6		0	78		46.5	32.9	56.1	8.9			1	Hemodialysis
0	0	Male	72	Diabetic nephropathy	10.4164	1	0	0	0	0	1	0	1	144	5.1	9.2	4	4.1	65	11.87	119		11.5	50.1		0	88	44	54.1	35.7	62.4	6.4	2.54			Hemodialysis
0	0	Male	66	Diabetic nephropathy	8.0411	1	0	0	0	0	1	0	0	137	5.4	8.8	6.9	3.9	74.4	11.76	258	0	12.5	50.7	0	0	58	41.9	41.9	25.6	69.7	3.5	1.93	1.2	1	Hemodialysis
0	0	Male	68	Diabetic nephropathy	8.32329	1	0	0	0	0	1	1	1	141	5.5	8.9	8	3.7	80.6	9.85	885	0.1	9.9	55	0	0	74		22.7	12.3	79.9		1.68	1.12		Hemodialysis
0	0	Male	67	Diabetic nephropathy	3.14247	1	0	1	0	0	1	1	1	142	6.2	8	8.9	3.8	82.1	12.56	444.9	0.06	11.6	48.7	1	0	69	34.2	53.9	34.2	67.3	5	2.49	1.54	0	Hemodialysis
0	0	Male	77	Diabetic nephropathy	3.55342	1	0	0	0	0	1	1	1	141	3.9	8.9	2.7	4.3	47.9	10.2	32.7	0.04	10.7	52.6	0	0	79	26.8	45	26.8	71.3	5	2.67	1.5	1	Hemodialysis
0	0	Male	70	Diabetic nephropathy	3.63014	1	0	0	0	0	0	0	1	140	5.6	8.7	2.6	4.2	75.8	9.23	50.9	0.02	11.8	44.2	0	0	60	36.8	44.6	25.7	73.5	4.4	2.23	1.46	0	Hemodialysis
0	0	Male	62	Diabetic nephropathy	6.9863	0	0	1	1	0	1	0	0	133	6.5	8.4	5.9	3.4	62.5	7.72	77.6	1.95	10.5	61	0	0	87	47.6	59	48.8	35.3	3	2.64	1.21	0	Hemodialysis
0	0	Male	75	Diabetic nephropathy	1.54521	1	0	0	0	0	0	0	0	138	4.7	8.4	4.6	3.5	65.8	8.18	159.3	0.03	12.5	43.1	0	0	66	38	46.9	31.3	62	4	1.75	1.62	0	Hemodialysis
0	0	Male	56	Diabetic nephropathy	16.2219	1	0	0	0	0	1	1	1	139	5.1	8.2	8.1	3.8	56.8	12.84	102.3	0.03	11.4	44.8	0	0	61	31.9	45.3	30.5	61.2	4	2.57	1.48	1	Hemodialysis
0	0	Male	73	Diabetic nephropathy	6.88493	1	1	1	0	1	0	1	1	138	6.6	8.6	7.7	3.4	90.6	9.11	305.7	0.37	9.9	54.2	0	0	85	28	44.6	29.8	62	5	1.57	1.66	0	Hemodialysis
0	0	Male	89	Diabetic nephropathy	1.95616	1	0	0	0	0	1	0	1	136	5.2	9.2	6.8	3.6	77.5	8.05	175.3	1.25	10.9	44.4	0	0	64	36.8	28	4	67.1	4	2.06	1.48	0	Hemodialysis
0	0	Male	66	Diabetic nephropathy	1.69041	1	0	0	0	0	1	0	1	141	5.9	8.8	5.7	4	78.2	8.9	239.7	0.49	11.8	45.1	0	0	97	30.4	41.1	27	63.9	3	2.5	1.39	0	Hemodialysis
0	0	Male	59	Diabetic nephropathy	13.5096	1	0	0	0	0	1	0	0	135	4.3	8.5	6.7	3.7	38.1	11.38	259.5	0.21	13.4	47.9	1	0	96	33.1	44.6	30.2	60.7				1	Hemodialysis
0	0	Male	77	Diabetic nephropathy	10.1726	0	0	1	0	0	1	0	1	139	6.6	9.9	5.5	3.7	73	9.71	335.1	2.06	11.7	67	1	0	70	34.1	55.9	39.8	51.8	5	2.08	1.54	0	Hemodialysis
0	0	Male	74	Diabetic nephropathy	2.82192	1	0	0	0	0	1	1	0	135	4.3	8.7	5.4	4	54.7	10.47	317.3	0.05	10	44.6	0	0	75	33.9	40.8	24.6	70.8	3	2.82	1.3	0	Hemodialysis
0	0	Male	71	Diabetic nephropathy	1.55068	1	0	0	0	0	1	0	1	141	4.8	8.1	5.7	4.2	60.9	9.1	4	0.06	11	45.3	1	0	56	32.6	39	25.1	65.9	3	2.36	1.25	1	Hemodialysis
0	0	Male	72	Diabetic nephropathy	1.63014	1	0	0	0	0	1	0	1	139	4.8	8.3	4.8	3.7	54.4	5.78	193.4	3.42	12	42	0	0	71	31.7	56.7	37.3	62.5				0	Hemodialysis
0	0	Male	61	Diabetic nephropathy	2.8137	1	0	0	0	0	0	0	0	142	3.8	8.9	4.4	3.8	40.8	8.76	408.7	0.16	9.9	47.2	0	0	64	29.6	49.5	29.6	70.8	6	2.3	1.78	0	Hemodialysis
0	0	Male	69	Diabetic nephropathy	1.27123	1	0	0	0	0	1	0	1	137	7.1	9.1	5.5	3.5	75.6	8.52	33	0.1	12.6	49.2	0	0	66	37	38	25	66	3.82	1.8	0.98	0	Hemodialysis
0	0	Male	77	Diabetic nephropathy	2.28767	1	0	0	0	0	1	0	0	143	4.1	8.5	5	3.7	48	8.92	177	0.4	10.4	43.9	0	0	74	29.5	47.8	29.8	67.8	5.44	3.31	1.17	0	Hemodialysis
0	0	Male	56	Diabetic nephropathy	3.1726	1	0	1	0	0	0	0	1	137	5.3	9.4	5	3.9	67.8	13.31			10.5	49		0	109	43	45	31	60				0	Hemodialysis
0	0	Male	47	Diabetic nephropathy	3.90137	1	0	0	0	0	1	1	1	139	4.3	9.3	4.7	4.3	40.5	13.54	158		11.6	51		0	78	52	58	37	66				0	Hemodialysis
0	0	Male	72	Diabetic nephropathy	6.10685	1	0	0	0	0	1	0	1	140	4.61	9.5	7.1	3.4	68.5	12.42	802	1.44	11	45.5	1	0	79	36.6	54	35.6	62.5	3.9	3.01	1.4	1	Hemodialysis
0	0	Male	63	Diabetic nephropathy	3.86027	1	0	0	0	0	1	0	1	142	4.9	8	8.3	3.8	92	12.2	152	2.37	10.4	47.8	0	0	60	47	44	28	66.6	4		1.4	0	Hemodialysis
0	0	Male	67	Diabetic nephropathy	7.45753	1	0	0	0	0	1	0	1	141	5.4	10.1	4.6	4.1	41.8	12.08	61	0.38	11.7	50.3	0	0	61	45.2	45.2	29.1	65.2				0	Hemodialysis
0	0	Male	77	Diabetic nephropathy	4.56986	1	0	1	0	0	1	0	1	141	4.6	9.3	5.9	4	84.9	9.94	121	0.04	11.2	52	0	0	86	37.6	56	50.3	22.1				1	Hemodialysis
0	0	Male	50	Diabetic nephropathy	7.92329	1	0	0	0	0	1	0	1	140	4.7	9.9	5.2	3.6	62.4	11.95	29	0.07	10.3	46.7	0	0	69	39.8	51.5	34.8	61				0	Hemodialysis
0	0	Male	66	Diabetic nephropathy	2.29315	1	0	1	0	0	1	0	1	139	5.2	9.6	4.9	4.2	62	13.23	28	0.1	12.2	50.6	1	0	72	38	46	29	66	0.84	3.01	0.71	0	Hemodialysis
0	0	Male	52	Diabetic nephropathy	5.49041	1	0	0	0	0	1	0	1	135	4	8.4	5.7	3.4	50	11.5	206	3.9	9.6	55.5	1	0	86	39	55	31	74	9	2.31	1.5	0	Hemodialysis
0	0	Male	69	Diabetic nephropathy	3.3726	1	0	1	0	0	1	0	0	143	5.3	9.6	5.8	4.3	63	12.65	46	0.1	10.1	50.5	1	0	83	34	57	43	49	2.59	2.73	1.09	0	Hemodialysis
0	0	Male	74	Diabetic nephropathy	9.13425	1	0	0	0	0	1	0	1	134	3.8	8.55	4.5	3.8	52.6	8.01	271	0.04	15.5	51.4	1	0	66	37	43	26	66			1.47	1	Hemodialysis
0	0	Male	69	Diabetic nephropathy	5.56712	1	0	0	0	1	1	0	1	142	4.6	9.3	5.9	3.6	46	8.76	270	0.1	10.9	46.5	1	0	69	44	50.9	33.8	62.2	3.7	2.64	1.28	1	Hemodialysis
0	0	Male	70	Diabetic nephropathy	14.1644	1	0	1	0	0	1	0	1	144	4.5	10.3	4.1	3.5	54	7.91	83	0.48	11.4	46.7	1	0	67	36.9	50.3	34.4	59	6.5	1.59	1.78	1	Hemodialysis
0	0	Male	55	Diabetic nephropathy	5.25205	1	0	0	0	0	1	0	1	137	4.4	9.2	2.8	3.6	52	10.1	195	0.02	10.3	45.5	0	0	85	41	53	30	75	3.7	1.7	1.38	1	Hemodialysis
0	0	Male	63	Diabetic nephropathy	4.33699	1	0	0	0	0	1	1	1	140	4.4	9.1	5.1	3.8	49	12.22	70	0.3	11.4	53.5	0	0	68	40	65.4	52.8	38.7	8.86	1.56	0.84		Hemodialysis
0	0	Male	50	Diabetic nephropathy	10.0027	1	0	1	0	0	1	0	1	136	4.8	9.6	5.5	4.3	55	10.78	131	0.15	11.7	48.6	0	0	76	31	36.8	23.4	67	8.47	1.94	1.46		Hemodialysis
0	0	Male	46	Diabetic nephropathy	1.31781	1	0	0	0	0	1	1	1	142	3.7	9.4	3.7	3.8	64	11.09	20	0.11	11.7	46.7	0	0	104	37.2	50.6	29.1	73.3	7.96	1.29	0.75		Hemodialysis
0	0	Male	67	Diabetic nephropathy	10.526	1	0	0	0	0	1	1	1	138	4.6	8.6	4.9	3.7	39	9.03	160	0.02	10.8	46.7	0	0	68	40.1	46	29.1	66.7	7.84	4.15	1.4		Hemodialysis
0	0	Male	66	Diabetic nephropathy	11.7288	1	0	0	0	0	0	0	1	143	4.9	8.6	6.7	3.2	45.4	13.63	136		11.8	44.8	1	0	73	45	52	28	68	8	1.7	1.8	1	Hemodialysis
0	0	Male	63	Diabetic nephropathy	11.8466	1	0	0	0	0	1	1	1	139	5.1	8.7	5.8	3.3	55.5	9.14	145		11.4	45.3	1	0	84	32	44	26	63	2	2.8	1.1	1	Hemodialysis
0	0	Male	73	Diabetic nephropathy	16.1096	1	0	0	0	0	1	0	1	135	4.5	8	5.4	4	59.7	9.27	247	0.2	12.5	52.5	1	0	77		51.2	36.5	55					Hemodialysis
0	0	Male	59	Diabetic nephropathy	4.05205	1	0	0	1	0	1	1	1	141	5	8.6	5.1	3.7	60.7	10.73	209	0.21	12.3	49.7	1	0	85	36.1	43.1	30	58.1	2.72	3.34	1.13	1	Hemodialysis
0	0	Male	65	Diabetic nephropathy	1.2411	1	0	0	0	0	1	0	1	144	5.6	8.1	5	4.1	56.6	11.44	37	0.02	11	46.8	1	1	69	29	48	32	61	2	2.5	1	0	Hemodialysis
0	0	Male	67	Diabetic nephropathy	6.28767	1	0	0	0	0	1	1	1	143	5.2	9	5.5	3.4	56	11.41	158	0.09	10.8	55.8	0	0	73	50.2	54	38.2	55.4	3.96	3.58	1.42	0	Hemodialysis
0	0	Male	38	Diabetic nephropathy	2.3726	1	0	0	0	0	0	0	1	137	5.9	8.5	9.1	4.2	90.8	14.53	81	0.11	11.7	46.1	0	0	77	39.9	49.1	30	69.2	3.7	3.25	1.5	1	Hemodialysis
0	0	Male	78	Diabetic nephropathy	1.47397	1	0	0	0	0	1	0	1	143	5	9.3	6.5	4.2	79.8	13.03	247	0.07	11.5	45.1	1	0	82	28.6	51.3	33	64.9	7.2	4.85	1.34	1	Hemodialysis
0	0	Male	70	Diabetic nephropathy	3.14521	1	0	0	0	0	1	0	1	136	4.3	8.2	5.1	4.1	64.4	12.9	110	0.07	11.5	47.3	1	0	70	35	43.7	26.2	70.9				0	Hemodialysis
0	0	Male	74	Diabetic nephropathy	9.87671	1	0	1	1	0	1	0	1	141	4.2	7.8	6	3.7	50.2	12.1	231	0.2	10.7	50.2	1	0	67	40.4	44.5	33.2	50.3	6.9	1.87		1	Hemodialysis
0	0	Male	64	Diabetic nephropathy	8.87671	1	0	0	0	0	1	0	1	141	4.9	9	5.8	3.9	74	11.06	97	0.09	11.8	41.4	0	0	64	26.1	32.4	22.7	58.5			1.24		Hemodialysis
0	0	Male	49	Diabetic nephropathy	17.5671	1	0	0	0	0	0	0	1	140	4.7	9	4.4	3.4	54	8.85	58	0.05	10.3	39.9	0	0	62	34.8	47.7	32.8	59			1.74	1	Hemodialysis
0	0	Male	53	Diabetic nephropathy	19.6356	1	0	0	1	0	1	0	0	136	4.3	9.1	5.9	3.5	47	10.26	196	1.6	10.9	46.6	1	0	62	23.5	41.3	20.4	50.6	6	1.3	1.79	1	Hemodialysis
0	0	Male	51	Diabetic nephropathy	13.926	1	0	0	0	0	0	1	1	139	4.7	9.8	1.7	2.7	45	8.27	144	1.53	10	43.1	0	0	84	37.1	71.7	29	59.6			1.88		Hemodialysis
0	0	Male	74	Diabetic nephropathy	12.937	1	0	0	0	0	1	1	0	147	4.4	9.6	4.7	3.7	54.5	6.93	141	3.25	11.2	43.9	0	0	61	25.7	44.6	28.6	65.8	2.6	1.76	1.18	0	Hemodialysis
0	0	Male	74	Diabetic nephropathy	10.6192	1	0	0	0	1	1	1	1	140	4.5	9.2	4	3.2	65.1	9.6	145	0.22	13.3	49.7	0	1	70	44.6	43.2	24.3	75.3	4.5		1.64	0	Hemodialysis
0	0	Male	80	Diabetic nephropathy	1.65753	1	0	0	1	0	1	0	0	139	3.7	8.7	4	4.2	55	8.11	167	0.12	11.4	50.2	0	0	61	32.7	49.2	33.1	61			1.59	0	Hemodialysis
0	0	Male	59	Diabetic nephropathy	1.64932	1	0	0	0	0	1	1	0	138	4.5	10.1	5.7	3.6	62	11.73	22	0.67	12.1	52.1	1	0	93	30	40.1	26.2	64.3			1.21	0	Hemodialysis
0	0	Male	66	Diabetic nephropathy	3.48493	1	0	0	0	0	1	1	1	141	4.7	8.9	3.8	3.7	60	11.33	81	1.59	11.7	45.3	0	0	65	33.4	43.9	30.4	58.5			1.29	0	Hemodialysis
0	0	Male	81	Diabetic nephropathy	1.20274	1	0	0	0	0	0	0	1	140	5	8.2	6.4	3.1	72	11.25	72		10.3	51.23	1	0	66	37	42.6	26.8	67.4	8.4	1.13	1.449	1	Hemodialysis
0	0	Male	74	Diabetic nephropathy	6.92603	1	0	0	0	0	1	0	1	136	5.5	8.9	4.8	4.3	57.5	9.23	71	0.88	10.5	42.5	1	0	58	40	53	35	63	4	3.4	1.4	1	Hemodialysis
0	0	Male	73	Diabetic nephropathy	8.32329	1	0	1	0	0	1	0	0	138	4.6	8.7	5	3.6	40.8	9.82	117	0.09	10.5	50.3	1	0	71	30	40	26.6	62.9	4.4	1.51	1.5	1	Hemodialysis
0	0	Male	73	Diabetic nephropathy	2.59452	1	0	0	0	0	1	0	0	136.3	3.77	8.2	4.8	2.8	50	9.99	116	0.22	10.5	49.9	1	0	66	48.2	38.5	19.1	82.4	4.74	2.13	1.27	1	Hemodialysis
0	0	Male	65	Diabetic nephropathy	1.32877	1	0	0	0	0	1	0	0	140	3.5	8.6	5.3	3.5	46.4	9.15	119	0.18	11.4	51.5	0	0	76	33.6	38.3	23.2	70.7	1.93	4.02	1.04	0	Hemodialysis
0	0	Male	70	Diabetic nephropathy	5.51507	1	0	1	0	0	1	0	0	137	4.7	8.9	5.1	3.8	47	8.56	116		11.5	46.4	1	0	64	26.3	38.9	22.8	73	8.8	1.2	1.483	1	Hemodialysis
0	0	Male	70	Diabetic nephropathy	11.0877	1	0	0	0	0	0	1	1	139	4.4	9.6	6.1	3.6	55	16.44	168		10.8	51.23	1	0	75	28.1	39	22.3	74.5	3.7	2.17	0.96	0	Hemodialysis
0	0	Male	82	Diabetic nephropathy	6.07397	1	0	0	0	0	1	0	1	144	5.5	9.4	5.6	3.2	55	9.33	135	0.07	10.7	51.5		0	53	47.6	59	39	66	3.99	2.3	1.29	0	Hemodialysis
0	0	Male	75	Diabetic nephropathy	4.88767	1	0	0	0	0	0	0	1	140	3.9	8.3	4.3	3.5	54.1	9.54	116	0.03	10.4	53	1	0	78	41	53	34	65	7	2.8	1.94	0	Hemodialysis
0	0	Male	65	Diabetic nephropathy	3.07123	1	0	0	0	0	1	0	0	135	4.1	7.8	3.7	3	58.2	9.46	223		10.6	57.9	0	0	82	38	52	28	77		2.4	1.4	0	Hemodialysis
0	0	Male	71	Diabetic nephropathy	5.4	1	0	0	0	0	0	1	1	140	4.8	9.2	6	3.6	51.5	10.62	149		10.8	48.2	1	0	106	32	37	25	62	7	1.1	1.98	0	Hemodialysis
0	0	Male	64	Diabetic nephropathy	2.97534	1	0	1	0	0	0	0	1	136	5.5	8.3	7.2	4.1	60.4	10.27	209	0.07	12.8	57.5	1	0	76	49	47	25	78	5	1.2	1.53	0	Hemodialysis
0	0	Male	45	Diabetic nephropathy	13.3397	1	0	1	1	0	1	1	1	139	4.8	9	5	3.4	80.6	14.31	156	0.81	12	47.4	0	0	80	24.8	45	36.2	40.3			1.56	1	Hemodialysis
0	0	Male	68	Diabetic nephropathy	2.63288	1	0	0	0	0	1	0	1	141	5.11	9	7.3	3.9	72.6	11.96	77	0.1	13.7	42.8	0	0	80	42.6	46	29.2	66.3	5.5	1.72	1.8	1	Hemodialysis
0	0	Male	76	Diabetic nephropathy	5.38082	1	0	0	0	0	0	0	1	137	5.21	9.5	5.3	3.5	59.4	10.78	174	0.21	10.5	58.3	1	1	102	53.7	58	45.5	43.1	3.1	2.63	1.3	1	Hemodialysis
0	0	Male	69	Diabetic nephropathy	7.67945	1	0	0	0	0	1	0	1	140	3.61	9	4.8	4.1	51.4	11.23	45	0.23	9.2	49.4	0	0	84	37.5	48.3	31.2	64.6	4.9	2.37	1.6	1	Hemodialysis
0	0	Male	74	Diabetic nephropathy	8.64384	1	0	0	0	0	1	1	1	143	4.8	9.1	5.1	3.8	45.6	10.42	255.2	0.23	11.8	44		0	91	42	45	30	61				0	Hemodialysis
0	0	Male	75	Diabetic nephropathy	4.49863	1	0	0	0	0	1	0	1	131	3.7	9.5	4.3	3.1	42	11.45			10.9	51		0	102	29	43	31	54	3.7		1.3	1	Hemodialysis
0	0	Male	73	Diabetic nephropathy	5.53151	1	0	0	0	0	1	1	1	140	4.7	8.9	5.7	3.5	54	11.59	157	0.41	9.3	49.2	0	0	55	40.8	49.5	34	59.1			1.69	0	Hemodialysis
0	0	Male	71	Diabetic nephropathy	5.11781	1	0	0	0	0	1	1	1	142	5.2	10.1	4.3	3.4	70	13.39	82	0.15	11.1	59.3	0	0	84	39	47	30.7	63.7			1.92	0	Hemodialysis
0	0	Male	73	Diabetic nephropathy	5.76438	1	0	0	1	0	1	1	1	144	5.6	8.4	6.5	3.7	69	10.54	70	0.05	11	53.7	0	0	60	42.5	51.1	39.6	44.9			1.44	0	Hemodialysis
0	0	Male	62	Diabetic nephropathy	8.18356	1	0	0	0	0	1	1	1	139	4.8	9.2	6.2	3.8	61	12.24	154	0.6	10.6	48.3	0	0	84	43.3	50.5	34.1	60.5			1.58	0	Hemodialysis
0	0	Male	61	Diabetic nephropathy	1	1	0	0	0	0	1	0	1	142	4.8	9.1	4.6	3.8	61.6	9.21	138	0.81	10.9	45.6	1	0	86	37.9	59.6	39.2	62	4.3	2.74	1.3	1	Hemodialysis
0	0	Male	77	Diabetic nephropathy	1.16986	1	0	0	0	0	1	0	0	136	6.6	8.6	5.3	3.8	69.8	9.26	234	0	10.9	46	0	0	72	33	44	30	60					Hemodialysis
0	0	Male	79	Diabetic nephropathy	3.41918	1	0	0	0	0	1	0	0	143	3.9	7.6	4.5	3.4	46.3	9.16	117	0.79	8.5	55.5	1	0	83	36.8	66.5	52.5	41.8	2.9	3.63	0.852	0	Hemodialysis
0	0	Male	48	Diabetic nephropathy	2.60548	1	0	0	0	0	1	1	1	140	6.2	9.2	6.8	4.2	86.3	13.4	105	0.06	10.1	45.6	0	0	105	35.4	51.8	33.4	64.6	1.78	2.6	1	0	Hemodialysis
0	0	Male	54	Diabetic nephropathy	5.68767	1	0	0	0	0	0	0	1	137	5.2	9.9	4.8	3.3	69.5	12.85	53	3.03	13.1	61.2	0	1	89		70.4	61.7	25.85					Hemodialysis
0	0	Male	54	Diabetic nephropathy	3.12603	1	0	0	0	0	1	0	1	141	5.3	8.9	4.8	3.92	59.7	11.78	249	0.04	12.2	48.7	1	0	51	39.9	51.4	32.2	66					Hemodialysis
0	0	Male	67	Diabetic nephropathy	3.09589	1	0	1	0	0	1	1	1	141	4.6	8.7	5	3.7	40.2	12.39	248	0.15	11.2	47.1	0	0	66	30.3	40.7	30	55.1		1.58	1.29		Hemodialysis
0	0	Male	76	Diabetic nephropathy	9.11781	1	0	0	0	0	1	1	0	141	4	9.5	4.4	3.49	45.1	11.28	169	0.06	10.5	49.5	0	0	74	43.9	51.9	33	65.9		2.61	1.01		Hemodialysis
0	0	Male	71	Diabetic nephropathy	5.21644	1	0	0	0	0	0	0	1	138	5.9	8.8	6.3	3.66	65.5	10.94	400	0.07	10.4	58	1	0	86	40.1	35.7	25.3	57		1.26	1.8		Hemodialysis
0	0	Male	57	Diabetic nephropathy	2.48767	1	0	1	0	0	1	0	1	145	4.7	9.4	4.6	4.38	47.6	9.13	142	0.01	11.5	44.5	0	0	66	34.6		23.3	74		2.02			Hemodialysis
0	0	Male	67	Diabetic nephropathy	6.88219	1	0	0	0	0	1	0	1	137	3.9	8.7	4.6	2.8	49	8.3	152	0.04	11.3	46.8	1	0	71	42	58	41	50.8					Hemodialysis
0	0	Male	70	Diabetic nephropathy	1.19178	1	0	0	0	0	1	0	1	143	4.7	8.4	5.3	3.9	64	11.1	269	0.15	12	54.7	1	0	86	32.9	49.8	28.1	74.6				0	Hemodialysis
0	0	Male	69	Diabetic nephropathy	1.4411	1	0	0	0	0	1	0	1	142.3	5.9	8.9	5.7	3.4	64.1	9.95	134	0.04	9.3	42.7	1	0	91	34.6	44.6	26.1	72.5	4.69	2.15	1.44	0	Hemodialysis
0	0	Male	77	Diabetic nephropathy	4.64932	1	0	0	0	0	1	0	1	139	5.2	9.2	4.8	3.5	48.7	7.65	85	0	10.9	49.5	1	0	70	31.5	47.6	31.2	63.5	3.1	3.58	1.2	1	Hemodialysis
0	0	Male	66	Diabetic nephropathy	3.14247	1	0	0	0	0	0	0	1	142	4.5	9.1	3	4.2	38.9	8.64	105	0.3	10.1	48	1	0	94	46.5	53.4	29.5	75.6	5.3	2.95	1.7	1	Hemodialysis
0	0	Male	54	Diabetic nephropathy	2.21096	1	0	0	0	0	1	0	1	136	4.1	8.6	5.3	3.7	63	7.48	137	0.11	9.9	45.6	1	0	67	31	44	29	62	3.5	2.1	1.4	0	Hemodialysis
0	0	Male	64	Diabetic nephropathy	2.39452	1	0	0	0	0	0	0	1	136	7	8.3	7.1	4.1	64	10.14	109	0.05	12.1	51.6	1	0	73	27	38	23	70	2.5	2.6	1.2	0	Hemodialysis
0	0	Male	77	Diabetic nephropathy	4.56438	1	0	0	0	0	1	0	0	144	3.3	8.9	3.8	3.2	36.1	5.46	116	0.07	10.8	49.2	1	0	53	30.4	40.5	25.8	66.5	2.2	2.57	1.1	0	Hemodialysis
0	0	Male	73	Diabetic nephropathy	19.3616	1	0	0	0	0	0	0	1	143	3.5	8.7	5.3	3.5	37.4	11.68	10	0.34	10.4	41.1	1	0	84	33	37	21	51	6	1.7	1.7	1	Hemodialysis
0	0	Male	46	Diabetic nephropathy	13.1616	1	0	1	1	0	1	0	1	138	5.2	8.5	6	3.7	70.1	11.12	145	0.09	10.8	50.8	0	0	75	39.9	42.8	23.6	76.5	3.37	2.51	1.33	1	Hemodialysis
0	0	Male	67	Diabetic nephropathy	2.9726	1	0	0	0	0	1	0	1	138	6	8.3	9.4	4	66.3	12.75	364	0.17	13	52.78	1	0	98	46.9	63.9	45.5	54.4	2.96	3.95	1.34	1	Hemodialysis
0	0	Male	65	Diabetic nephropathy	2.60822	1	0	0	0	0	1	0	1	136	4.9	10.2	4.5	3.4	38	9.02	25	0.09	10.1	46.9	1	0	77	35.4	49.8	36.5	51.9			1.01	0	Hemodialysis
0	0	Male	85	Diabetic nephropathy	2.43562	1	0	0	1	0	1	0	1	138	4.1	9	4.6	3.4	53	7.96	111	0.14	10.9	45.9	1	0	70	44.8	41.7	30.3	53.6	9	1.65		1	Hemodialysis
0	0	Male	49	Diabetic nephropathy	4.93699	1	0	0	0	0	1	1	1	139	4.9	9.1	6.6	4	68	16.56	157	0.05	10.8	44.2	0	0	83	37.1	45.2	30.7	60.4			1.11	0	Hemodialysis
0	0	Male	77	Diabetic nephropathy	2.30137	1	0	0	0	0	1	1	0	139	4	7.6	3.8	4	61.6	8.39	125	0.32	11.1	54.3	1	0	82	34.6	43.9	28	65.3	1.84	1.89	1.84	1	Hemodialysis
0	0	Male	87	Diabetic nephropathy	1.56712	1	0	0	0	0	1	0	1	141	5.3	8	6.4	3.6	88.7	8.61	269	0.08	10.9	53.4	1	0	60	33	50	31.6	66.5	4.89	3.29	1.81	1	Hemodialysis
0	0	Male	84	Diabetic nephropathy	3.47945	1	0	0	0	0	1	1	0	140	5.2	9.1	6.7	3.4	51.8	8.26	69	0.06	11.8	51	1	0	59	32.2	40.7	27.3	61.9	2.5	3.69	1.23	1	Hemodialysis
0	0	Male	78	Diabetic nephropathy	9.27397	1	0	0	0	0	1	0	0	139	4.9	8.6	6.8	4	64	11.9	109	0.32	10.7	47.8	0	0	91	32.1	42	26.3	67.8	2.04	3.88	1.04	1	Hemodialysis
0	0	Male	58	Diabetic nephropathy	3.03836	1	0	0	0	0	1	0	1	142	4.9	9.2	5.7	4.3	75.8	10.02	88	0.05	12.9	45.4	0	0	79	34.9	45.4	29.8	63	2.2	2.4	1	1	Hemodialysis
0	0	Male	71	Diabetic nephropathy	9.93699	1	0	0	0	0	1	0	0	129	4.4	9	4	3.4	47.9	8.61	41	0.07	10.4	47.4	0	0	82	35.1	40.3	25.1	68	3.8	2.2	1.4	1	Hemodialysis
0	0	Male	74	Diabetic nephropathy	3.90959	1	0	0	0	0	1	0	0	141	4.3	9.1	4.3	3.4	47.5	9.98	192		11.1	46.7	1	1	117	41	47	30	68	5	2.6	1.5	1	Hemodialysis
0	0	Male	66	Diabetic nephropathy	14.3753	1	0	0	0	0	1	0	1	138	5.1	9	5.6	3.5	55.6	9.66	267		13.3	51.5	1	0	83	42	47	33	61	2	2.4	0.9	1	Hemodialysis
0	0	Male	72	Diabetic nephropathy	2.66575	1	0	0	0	0	1	0	0	138	4	9.2	6.5	3.5	43.7	6.97	79		10.6	67.1	0	1	67	47	47	27	64	4	1.8	1.5	1	Hemodialysis
0	0	Male	79	Diabetic nephropathy	4.10685	1	0	0	0	0	1	0	0	141	4.5	8.6	6.1	3.8	51.1	9.48	189		11.8	44.6	1	0	96	36	47	30	64	3	1.8	1.2	1	Hemodialysis
0	0	Male	60	Diabetic nephropathy	6.63014	1	0	0	0	0	1	0	1	139	4.1	8.8	5	3.8	63.7	13.44	168		11	52.2	0	0	84	48	59	36	62	7	2.7	1.7	1	Hemodialysis
0	0	Male	66	Diabetic nephropathy	5.54247	1	0	0	0	0	0	0	1	141	4	8	4	3.7	48.8	10.98	73	0.2	11.4	49.4	0	0	48	44.4	52	31.5	69.4			1.08		Hemodialysis
0	0	Male	52	Diabetic nephropathy	4.40822	1	0	0	0	0	1	0	1	140	4.4	8.7	6	3.8	61.5	10.72	192	0.1	13.2	48.4	0	0	90	46.7	36.2	19.9	77.4			1.3		Hemodialysis
0	0	Male	77	Diabetic nephropathy	2.6411	1	0	0	0	0	1	1	1	141	4.5	8.5	5.9	3.3	46	9.54	316	0.1	11	48.6	1	0	73		34.2	15.3	86.7	6		1.76		Hemodialysis
0	0	Male	59	Diabetic nephropathy	1.49589	1	0	0	0	0	1	0	1	136	4.4	9	5.4	3.3	53.2	9.7	162	0.1	17.5	46.2	1	0	66	42.9	47	35.3	49.4			1.39		Hemodialysis
0	0	Male	73	Diabetic nephropathy	4.31781	1	0	0	0	0	1	0	0	137	4	8.5	5.4	3.4	48.2	8.21	108	0.3	10.6	45.1	1	0	63	33.3	42.9	22	80.41	2.76	3.24	1.21	1	Hemodialysis
0	0	Male	54	Diabetic nephropathy	2.14247	1	0	0	0	0	1	1	1	138	3.1	9.1	2.2	3.6	22.4	5.96	30	0.7	13.2	53.7	1	0	69	38.7	41.7	26.3	67.44	2.14	3.08	1.05		Hemodialysis
0	0	Male	70	Diabetic nephropathy	22.0849	1	0	0	0	0	0	0	1	139	4.36	9.6	7.5	3.7	53.7	10.55	519	0.1	11.2	48.8	0	0	63	38.1	47.5	30.5	65.2	6	1.69	1.7	1	Hemodialysis
0	0	Male	68	Diabetic nephropathy	4.09863	1	0	1	0	0	1	0	0	140	4.01	9.7	5.3	3.7	72.6	8.99	78	0.1	11.4	44.9	0	0	54	35.4	37.3	22.1	72.4	7.7	1.86	1.8	1	Hemodialysis
0	0	Male	61	Diabetic nephropathy	2.16712	1	0	1	0	0	1	0	1	139	4.5	8.5	5.8	3.6	57.4	13.8	146	0.59	11.6	47.71	0	0	65	46.5	55.1	33.8	68.5	3.7	3.99	1.32	0	Hemodialysis
0	0	Male	81	Diabetic nephropathy	10.663	1	0	0	0	0	1	1	1	142	4.8	10	4.3	3.4	61.3	12.63	245	1.51	11.1	52.4	1	0	67	33	41.8	27.3	64.2	4.74	3.34	1.68	1	Hemodialysis
0	0	Male	83	Diabetic nephropathy	3.15616	1	0	0	0	1	1	0	1	147	4.6	9.3	6.8	3.4	77.2	9.37	220	0.05	11.7	49.7	0	0	63	30.7	38.7	22.5	73	2.3	2.1	1.1	1	Hemodialysis
0	0	Male	65	Diabetic nephropathy	7.09589	1	0	0	0	0	0	1	1	142	5.7	8	8.4	3.4	83	13.61	118		9.3	46.3	0	0	94	40.9	51.8	36.2	57	9.7	2.01		0	Hemodialysis
0	0	Male	69	Diabetic nephropathy	13.7096	1	0	1	1	0	1	0	1	137	5.7	8.9	4.5	3.6	73.4	8.7	132	0.71	12.1	50.5	1	0	86	32.8	35.4	35.4	51.1	6.3	4.6	1.253	0	Hemodialysis
0	0	Male	52	Diabetic nephropathy	7.31507	1	0	0	0	0	1	0	1	141	4.5	8.3	7.1	3.9	68.2	11.53	351		10.3	40.1	1	0	68	34	46	24	78	6	2.3	1.7	1	Hemodialysis
0	0	Male	67	Diabetic nephropathy	12.6219	1	0	0	0	0	1	0	1	138	4.5	9.6	5.3	3.9	44	10.27	25		12.7	46	0	0	69	44	51	35	62	3	2.6	1.2	0	Hemodialysis
0	0	Male	47	Diabetic nephropathy	1.56164	1	0	0	0	0	0	0	1	142	4.2	9.2	5.1	3.3	39.4	8.9			10.2	43.7	1	0	67	41	44	29	63	4	2.7	1.4	1	Hemodialysis
0	0	Male	80	Diabetic nephropathy	6.03562	1	0	1	0	0	0	0	1	134	5	9.6	5.9	2.6	55	6.29	27	0.53	8.6	48.1	1	0	73	34.9	41.7	28.6	59.8		1.91	1.57	1	Hemodialysis
0	0	Male	69	Diabetic nephropathy	3.5863	1	0	1	1	0	1	0	1	140	5.5	9.3	7.1	3.2	67	8.86	217	0.11	10.1	53.1	0	0	85	41.1	47.5	31.3	63.2		3.32	1.36	0	Hemodialysis
0	0	Male	67	Diabetic nephropathy	12.1644	1	0	0	0	0	1	1	1	142	4.9	8.3	5.2	3.8	53	10.25	69	0.21	10.1	51	1	1	85	44.3	48.8	33.6	58.7		2.59	1.31	1	Hemodialysis
0	0	Male	89	Diabetic nephropathy	6.16164	1	0	0	0	0	1	0	1	141	4.7	8.5	5.9	3.2	55	9.18	188	0.06	11	51	1	1	69	35.1	39.1	24.9	66.7		2.53	1.04	1	Hemodialysis
0	0	Male	61	Diabetic nephropathy	2.31233	1	0	0	0	0	1	0	1	142	4.3	9.2	4.5	3.6	58	8.24	135	0.16	11.7	47.4	0	0	93	34.4	48	31.7	62.7		2.74	1.26	0	Hemodialysis
0	0	Male	77	Diabetic nephropathy	15.9534	1	0	0	0	0	1	0	1	140	4.6	8.6	5.4	3.3	59	9.52	164	0.11	10.4	49.9	1	0	83	42.7	44.8	30.4	60.6		3.18	1.82	1	Hemodialysis
0	0	Male	58	Diabetic nephropathy	1.13699	1	0	0	0	0	1	0	1	145	5	9.1	7.2	3.9	49	11.51	75	0.1	11.8	48.6	0	0	76	36.4	50.6	31.9	66	1.83	3.24	0.88	1	Hemodialysis
0	0	Male	68	Diabetic nephropathy	2.93699	1	0	0	0	0	1	0	0	136	5.3	9.2	3.3	4.1	37.9	7.83	79	0	11.7	52	1	0	58	39.1	45.8	25.7	75.2	7.5	1.7	1.8	1	Hemodialysis
0	0	Male	78	Diabetic nephropathy	2.79726	1	0	0	0	0	1	0	1	138	5.1	8.2	9.3	3.3	58	9.44	147		11.3	49.1	1	0	79	42	45	29	58	5	2.1	1.5	1	Hemodialysis
0	0	Male	67	Diabetic nephropathy	8.49041	1	0	0	0	0	0	0	1	136	4.4	9.2	6.1	3.6	50	9.5	22	0.05	9.5	52.3	1	0	64	47	53	34	73.2					Hemodialysis
0	0	Male	75	Diabetic nephropathy	18.2685	1	0	0	0	0	0	1	1	143	4	9.3	4.1	3.4	40	9.5	63	0.07	10	49.4	1	0	52	39	58	40	58.2		2.9		1	Hemodialysis
0	0	Male	80	Diabetic nephropathy	5.95342	1	1	0	0	0	1	0	1	141	4.3	9.1	4	3.4	38	9.29	153	0.19	11	51.1	1	0	72	30.2	41	27.5	62.6	3.27	3.69	1.38	1	Hemodialysis
0	0	Male	79	Diabetic nephropathy	5.08493	1	0	0	0	0	1	0	1	135	5.2	8.8	5.6	3.2	45.1	10.29	95	0.06	12.4	53.5	1	0	55	32.3	40	29.5	62.2	3.36	3.19	1.46	1	Hemodialysis
0	0	Male	67	Diabetic nephropathy	2.36438	1	0	0	0	0	0	1	1	143	5.7	9.2	5	3.7	62	12.49	50	0.02	11	51	1	0	48	33.8	56	33.6	69.9	11.11	2.8	1.67	0	Hemodialysis
0	0	Male	73	Diabetic nephropathy	3.89315	1	0	0	0	0	1	0	1	134	3.7	8.6	5.3	4	45	8.95	99	0.05	11.2	52.5	1	0	66	42.3	45.6	26.5	73	3.4	2.6	1.4	1	Hemodialysis
0	0	Male	75	Diabetic nephropathy	12.2301	1	0	0	0	0	1	1	1	142	5.5	9	4.1	3.3	71.4	13	105.8		10.9	50.5		0	60	42	54	32	72				0	Hemodialysis
0	0	Male	60	Diabetic nephropathy	4.28767	1	0	0	0	0	1	0	1	139	6.1	9.2	5	4.5	78.7	12.73	47		11.9	42	1	0	64	46	48	31	67	4	2.4	1.4	1	Hemodialysis
0	0	Male	50	Diabetic nephropathy	10.9068	1	0	0	0	0	1	1	1	135	5.5	7.7	7.7	4	69.8	9.47	147		10.4	46.9	0	0	89	41	51	33	66	7	2.9	1.7	0	Hemodialysis
0	0	Male	76	Diabetic nephropathy	2.72055	1	0	0	0	0	1	0	1	140	5.3	8.5	5.8	3.7	86	8.67	145		10.5	48.57	1	0	71	40.5	47.2	30.7	64.2	9	2.01	1.5	1	Hemodialysis
0	0	Male	79	Diabetic nephropathy	2.12055	1	0	0	0	0	1	0	1	138	4.8	9.1	5	3.24	42.9	8.89	117	0.39	10	48.1	1	0	128	40.6	57.6	32.2	74		1.52	1.9		Hemodialysis
0	0	Male	74	Diabetic nephropathy	5.48219	1	0	0	0	0	1	0	1	138	4.9	9.9	7.9	3.4	56.7	10.47	174	0.42	11	55.3	1	0	62	41.5	55.6	45.7	36.6	4.53	3.19	1.44	1	Hemodialysis
0	0	Male	69	Diabetic nephropathy	4.77808	1	0	0	0	0	1	0	1	140	5	9	5.5	4.1	55	12.7	135	0.1	11.5	47.3	1	0	91	30.5	46	29.7	65.1	1.71	3.58	1.02	1	Hemodialysis
0	0	Male	49	Diabetic nephropathy	1.56712	1	0	0	0	0	1	0	1	143	5.1	8.7	4.8	3.4	71	11.92	165	0.27	10.5	44.2	0	0	82	28.8	36.9	23.1	68.3			1.22	0	Hemodialysis
0	0	Male	55	Diabetic nephropathy	2.22466	1	0	0	0	0	1	0	1	143	5.7	9	4.6	3.6	53	8.43	221	0.02	11.7	44.1	0	0	85	37.9	50.8	35	58.6			1.25	0	Hemodialysis
0	0	Male	82	Diabetic nephropathy	3.56712	1	0	0	0	0	1	0	1	135	6	9.4	5.6	3.3	64	10.7	27	1.3	9.7	56.5	0	0	74	31	50	30	60.1					Hemodialysis
0	0	Male	63	Diabetic nephropathy	2.10959	1	0	0	0	0	1	0	1	134	3.6	8.4	3.9	3.4	62.4	12.96	185	0.21	10.4	57.4	0	0	79	48.2	58.9	41.9	54.8	3.33	3.49	1.33	0	Hemodialysis
0	0	Male	76	Diabetic nephropathy	5.16438	1	0	0	0	0	1	0	1	138	4.6	8.7	5.4	3.7	57.7	10.8	99	0.08	13.2	50.7	0	0	65	38.1	41.6	24.8	71.4	2.15	3.62	0.98	1	Hemodialysis
0	0	Male	78	Diabetic nephropathy	2.37534	1	0	0	0	0	1	0	0	139	4.1	9.2	3	3.1	28.9	7.59	16	3.12	10.1	60.8	1	1	71	40.5	40.4	24.1	71.5	3.5	2.93	1.5	0	Hemodialysis
0	0	Male	75	Diabetic nephropathy	17.5918	1	1	1	1	0	1	1	1	143	4.5	9.3	5.7	3.3	58.4	8.19	99	0.3	10.8	54.47	1	0	78	49	53.5	42.1	42.8	5.81	2.14	1.7		Hemodialysis
0	0	Male	75	Diabetic nephropathy	5.26301	1	0	0	0	0	0	0	1	137	4.2	8.5	5.2	3.5	44.9	8.43	77	0.15	10.7	46.1	1	0	61	28	45	36	40	1	2.8	0.8	1	Hemodialysis
0	0	Male	73	Diabetic nephropathy	1.26849	1	0	0	0	0	1	0	0	141	5.2	8.5	5.2	3.6	59	8.12	228	0.58	11.3	45.5	1	0	69	34.9	42.9	26.8	67.9			1.87	0	Hemodialysis
0	0	Male	75	Diabetic nephropathy	1.08767	1	0	0	0	0	1	0	1	144	4.6	9.3	4.8	3.4	53	8.04	115	0.09	12.4	47.1	0	0	62	40.7	49.7	33.7	60.3			1.44	0	Hemodialysis
0	0	Male	68	Diabetic nephropathy	3.47397	1	0	0	0	0	1	0	1	140	4.1	9.3	3.5	3.6	42	9.82	69	0.04	10.7	47.9	0	0	77	36.7	44.2	27.1	69.2			1.46	0	Hemodialysis
0	0	Male	71	Diabetic nephropathy	9.8411	1	0	1	1	0	1	0	1	139	3.9	10.9	5.3	3.6	56.4	11.5	68	0.05	11.5	53.7	1	0	76	45.6	57.4	43.4	46.9	5.98	2.62	1.98	1	Hemodialysis
0	0	Male	72	Diabetic nephropathy	3.22192	1	0	0	0	0	1	1	1	143	4.9	8.5	8.4	3.9	51.9	8.82	78	0.67	12.6	51.1	1	0	84	31.4	46.9	30.5	64.3	3.12	3.17	1.35	1	Hemodialysis
0	0	Male	70	Diabetic nephropathy	13.2027	1	0	0	0	0	1	0	0	141	3.7	9	4.8	2.7	50.8	8.42	97	1.05	11	53.6	1	0	84	32.3	43.4	27.1	67.9	2.31	3.62	1.2	0	Hemodialysis
0	0	Male	81	Diabetic nephropathy	6.06575	1	1	0	0	0	0	0	1	140	5.1	8.7	3.8	3.5	60.9	11.36	107	0.06	11	54.7	1	0	76	28.7	43.8	27.5	67.2	5.01	2.95	1.84	1	Hemodialysis
0	0	Male	67	Diabetic nephropathy	6.66575	1	0	0	0	0	1	0	1	139	5.1	9.2	5	3.6	44.1	9.09	144	0.04	10.5	52.9	1	1	88	48.2	52.3	43.2	36.1	3.56	3.12	1.41	1	Hemodialysis
0	0	Male	76	Diabetic nephropathy	4.12329	1	0	0	0	0	1	0	0	138	4.6	8.7	5.3	3.3	57.2	10.03	157	0.24	11.1	50.3	1	0	68	30.7	34.3	24.2	57.2	8.5		1.7	0	Hemodialysis
0	0	Male	46	Diabetic nephropathy	2.2	1	0	0	0	0	1	1	1	137	4.6	8.2	7.6	4.2	92	11.58	272	0.23	10.6	46.7	0	0	105	39.1	53.9	32.4	69.9		3.5	1.51	0	Hemodialysis
0	0	Male	74	Diabetic nephropathy	2.01644	1	0	1	0	0	1	0	0	141	4.2	9.2	4.3	3.5	49.2	5.94	24	0.98	10.9	45.3	1	0	90	40.1	46.3	32.5	56	2.7	2.8	1.1	1	Hemodialysis
0	0	Male	71	Diabetic nephropathy	3.26301	1	0	0	0	0	1	0	1	143	5.5	9.3	3.3	4.2	63.5	11.45	88	0.05	10.7	47	1	0	68	45.8	49.9	26.6	78	2.4	3.3	1.1	1	Hemodialysis
0	0	Male	67	Diabetic nephropathy	3.46575	1	0	1	0	0	0	0	0	138	4.1	9.3	3.7	3.6	61	6.53	98		11.5	53.2	1	0	79	38.6	35.6	21.2	72.1	11.6	1.23	1.702	1	Hemodialysis
0	0	Male	56	Diabetic nephropathy	16.0219	1	0	0	0	0	1	1	1	137	6.2	8.9	8.7	3.7	89	9.78	73	0.14	11.1	56.3	0	0	96	41.7	40.8	30.2	51.6	10.96	2.69		1	Hemodialysis
0	0	Male	51	Diabetic nephropathy	1.73973	1	0	0	0	0	1	0	1	141	3.9	8.9	5.3	3.7	65	8.71	307	0.67	10.4	46.7	0	0	74	45.1	78.5	53.1	59	10.1	2.08		0	Hemodialysis
0	0	Male	77	Diabetic nephropathy	6.89863	1	0	0	0	0	1	1	1	137	5.1	7.9	5.8	4	65.3	11.09	156		12.2	52.3	1	1	83	43	46	30	67	6	1.7	1.8	1	Hemodialysis
0	0	Male	69	Diabetic nephropathy	3.95342	1	0	0	0	0	1	0	0	140	3.7	8.8	5	3.4	41.7	7.51	169	0.09	10.8	48.1	1	0	65	33.2	58.5	36.3	67	4.56	2.31	1.41	1	Hemodialysis
0	0	Male	61	Diabetic nephropathy	10.3014	1	0	0	1	0	1	0	1	144	4.9	9.2	5	3	38	11.37	175	1.1	9.8	47.4	0	0	100	41.7	41.7	28.9	58.7			1.28	0	Hemodialysis
0	0	Male	75	Diabetic nephropathy	3.98082	1	1	1	1	0	0	0	1	139	5.9	8.4	7.1	3.6	72.9	10.83	146	0.2	10.7	46.9	1	0	68	38.7	48	36.8	46.9	3.75	3.33	1.54	1	Hemodialysis
0	0	Male	70	Diabetic nephropathy	2.11507	1	0	0	0	0	1	0	1	134	3.7	9.39	3.8	2.9	51.8	8.36	118	0.1	11.3	52	1	0	55	37	45	27	70			1.16	1	Hemodialysis
0	0	Male	77	Diabetic nephropathy	1.10137	1	0	0	0	0	1	0	1	136	4.2	9.15	6.6	3.3	65.9	8.54	100	0.53	12.6	49.8	0	0	53	31	56	30	70			1.31	0	Hemodialysis
0	0	Male	82	Diabetic nephropathy	3.55616	1	0	0	0	0	1	0	1	138	3.6	8.8	3.7	3	46.1	8.15	137	2.09	10.8	57.3	1	0	66	34.8	46	30.3	63.1	2.29	3.67	1.19	1	Hemodialysis
0	0	Male	85	Diabetic nephropathy	6.74795	1	0	0	0	0	1	0	1	144	4	8.6	4.7	3.3	53.2	9.7	204	0.05	10.8	46.3	1	0	65	35	50.5	36.8	52.5	3.17	2.89	1.37	1	Hemodialysis
0	0	Male	49	Diabetic nephropathy	6.44932	1	0	0	0	0	1	0	0	138	3.4	9.1	2.7	3.5	25.7	6.46	38	0.71	10.4	46.3	1	0	55	39.8	54.6	29.1	77.6	5.2	4.84	1.14	0	Hemodialysis
0	0	Male	81	Diabetic nephropathy	4.02466	1	0	0	0	0	0	0	1	142	4.7	8.4	4.5	3.7	76.2	9.68	210	0.07	11.5	47.6	1	0	65	47.1	60.8	38.6	65	5.5	1.7	1.7	1	Hemodialysis
0	0	Male	69	Diabetic nephropathy	3.02192	1	0	0	0	0	0	0	0	142	5	9.3	4	3.5	58.4	9.02	66	0.06	12.2	49.2	0	0	89	32.3	43.7	23.5	77	2.9	2.8	1.2	1	Hemodialysis
0	0	Male	65	Diabetic nephropathy	13.1096	1	0	0	0	0	1	0	1	141	4	9.4	3.7	3.1	42.8	12.02	21	2.6	10.1	46.6	0	0	93	43	51.1	34.9	59	5.7	2.5	1.6	1	Hemodialysis
0	0	Male	49	Diabetic nephropathy	8.58904	1	0	0	0	0	1	1	1	139	5.9	9.2	7.5	3.7	85.2	12.57	99		16.5	43.3	1	0	66	52	54	34	64	7	2.9	1.6	1	Hemodialysis
0	0	Male	67	Diabetic nephropathy	2.1863	1	0	0	0	0	1	0	1	138	4.6	8.1	4.1	3.9	59	9.21	165	0.08	11.3	46.2	0	0	74	30	40.1	25.2	67.6	2.2	2.93	1.1	0	Hemodialysis
0	0	Male	55	Diabetic nephropathy	1.10411	1	0	0	0	0	1	0	1	138	4.6	8.8	4.9	4.2	67.3	10.46	165	0.02	12.2	43.1	1	0	77	38.5	38.4	25.9	61.5	4.09	4.79	1.39	1	Hemodialysis
0	0	Male	76	Diabetic nephropathy	6	1	0	1	1	0	1	0	0	136	4	8.1	3.7	3.9	40.6	8.87	18	1.09	10.9	49.1	0	0	77	32	43	32	51		1.7		0	Hemodialysis
0	0	Male	77	Diabetic nephropathy	3.31781	1	0	1	0	1	1	0	1	140	3.7	9.1	3.4	3.3	33.1	7.99	145	1.94	11.3	48.9	1	0	64	38.3	44.9	29.4	63.7	4.6	2.1	1.6	1	Hemodialysis
0	0	Male	54	Diabetic nephropathy	8.86027	1	0	0	0	0	1	0	1	141	5.8	9.1	6.3	3.7	84	16.3	143	0.18	9.7	55	0	0	86	40	50	36	56.4					Hemodialysis
0	0	Male	62	Diabetic nephropathy	15.2575	1	0	0	0	0	1	1	1	141	5.4	10.1	9.4	3.4	102	14.02	242		10.9	44.23	0	0	65	45.3	53.1	33.9	65.3	9.9	1.32	1.576	0	Hemodialysis
0	0	Male	44	Diabetic nephropathy	1.27945	1	0	0	0	0	1	0	1	130	4.9	8.3	6.2	3.4	74	10.29	199	0.79	10.9	53.2	0	0	83	38.3	49.8	32.1	64.7		3.51	1.29	0	Hemodialysis
0	0	Male	48	Diabetic nephropathy	9.29589	1	0	1	0	0	1	1	1	135.1	4.71	9.3	5.8	3.7	56.7	8.94	457	0.07	11	60.7	0	1	110	60.6	71.9	57.7	43.5	5.95	1.71	1.55	0	Hemodialysis
0	0	Male	78	Diabetic nephropathy	14.674	1	0	1	0	0	1	1	1	139.1	4.85	8.6	4.1	3.2	57.5	9.61	146	0.61	10.4	52.3	1	0	69	47.5	60.8	48.9	46.86	3.88	1.34	1.44	1	Hemodialysis
0	0	Male	59	Diabetic nephropathy	3.03288	1	0	0	0	0	1	0	1	131.2	5.6	9.8	5.3	4.4	73.1	13.1	131	0.03	11.7	46.1	1	1	86	46.4	53.6	33.9	57.41	2.95	3.34	1.11	1	Hemodialysis
0	0	Male	81	Diabetic nephropathy	5.06027	1	0	0	0	0	1	0	1	137	4.9	9.4	3.3	3.3	56.4	7.48	202	0.64	12	54.97	1	1	82	51.7	68.4	58	24.9	3.74	1.73	1.49	1	Hemodialysis
0	0	Male	83	Diabetic nephropathy	2.30959	1	0	0	0	0	0	0	1	139	4.2	8.9	5.9	3.5	74.5	11.4	143	0.79	12.8	48.4	1	0	74	44.8	52	27.2	78.7	5.75	1.85	1.93	1	Hemodialysis
0	0	Male	64	Diabetic nephropathy	7.67945	1	0	0	0	0	1	1	1	140	4.3	9.1	5.9	3.5	56	11.15	171	0.43	11.3	43.6	0	0	61	36.7	48.1	33.4	58			1.47	0	Hemodialysis
0	0	Male	87	Diabetic nephropathy	1.06849	1	0	0	0	0	1	0	1	139	4.2	9.1	4.8	3.1	71	7.09	135	0.06	11.6	44	1	0	70	30.2	43.5	28	65.3			1.15	0	Hemodialysis
0	0	Male	76	Diabetic nephropathy	4.89041	1	0	0	0	0	1	0	1	135	7.4	8.2	5.9	3.9	71	8.4	210	0.1	10.6	47.5	1	1	52	40	53	36	62.2			1.8		Hemodialysis
0	0	Male	82	Diabetic nephropathy	1.39726	1	0	1	0	0	1	0	0	143	5.7	9.7	4.5	2.7	92	8.86	157	1.43	10	48.6	0	0	68	37.7	53.9	33	68.7		2.29	0.61	0	Hemodialysis
0	0	Male	71	Diabetic nephropathy	1.03014	0	1	0	0	0	0	0	0	140	5.6	9.2	6.1	3.7	70.9	7.54	306	0.37	11.3	54.6	1	0	101	35	55	49.9	20.6	2.3	3.7	1.23	1	Hemodialysis
0	0	Male	71	Diabetic nephropathy	14.8082	1	0	0	0	0	1	1	1	139	5.7	9.2	7.5	3.6	71.7	9.74	205	0.05	11.6	56.6	1	0	75	43	46	35.9	44.7	4.34	2.63	1.42	1	Hemodialysis
0	0	Male	74	Diabetic nephropathy	7.1589	1	0	1	0	1	1	0	1	146	4.8	9.2	6.1	3.9	67.1	16.43	189	0.06	12.3	53.16	0	0	95	48.7	54.5	38.2	56.5	3.9	2.99	0.98	0	Hemodialysis
0	0	Male	78	Diabetic nephropathy	1.03288	1	0	0	0	0	1	0	1	141	4.5	8.5	3.8	3.5	48.4	6.35	80	0.12	11.3	52.8	1	0	59	42.2	56.4	42.5	48.3	2.8			0	Hemodialysis
0	0	Male	73	Diabetic nephropathy	4.5726	1	0	0	0	0	0	0	1	141	4.7	8.8	5.7	3.4	73.6	7.67	195	1.03	8.8	46.9	1	0	81	35.9	35.9	24.1	62.2	2			0	Hemodialysis
0	0	Male	55	Diabetic nephropathy	2.68767	1	0	0	0	0	1	1	1	142	4.1	7.9	4.4	3.8	58.4	10.45	277	0.17	11.4	48.9	0	0	73	43.4	53.7	40.5	48.3				0	Hemodialysis
0	0	Male	59	Diabetic nephropathy	1.36164	1	0	0	0	0	1	0	0	142	4.18	9.4	3.4	3.8	48.8	6.73	69	0.2	11.1	47.1	1	0	79	31.5	44.8	28.2	67	5.9	2.88	1.7	1	Hemodialysis
0	0	Male	69	Diabetic nephropathy	12.9863	1	0	0	0	0	1	1	1	143	5.4	9.9	4.5	3.6	72.5	15.52	156		10.7	46.4	1	0	76	44	51	33	62	6	2.6	1.8	1	Hemodialysis
0	0	Male	58	Diabetic nephropathy	8.13699	1	0	0	0	0	0	0	1	139	5.7	9.2	4.7	4.1	69.9	12.7	77	0.05	11.5	47.2	0	0	84	40.3	47.2	30.8	63	3.6	2.1	1.4	1	Hemodialysis
0	0	Male	76	Diabetic nephropathy	4.13151	1	0	0	0	0	0	0	1	137	4.3	8.4	4.9	4.2	81.2	11.22	30	0.08	11	52.5	1	0	69	35.1	48.9	27.5	74	3.9	2.4	1.4	1	Hemodialysis
0	0	Male	71	Diabetic nephropathy	5.0411	1	0	1	0	0	1	0	0	147	4.4	8.2	4.4	3.9	35.5	8.8	95	0.85	10.2	48.8	1	0	57	39.2	46.5	30.1	65	5.1	2.22	1.6	1	Hemodialysis
0	0	Male	51	Diabetic nephropathy	10.8027	1	0	0	0	0	1	1	1	142	3.5	9.4	4.4	3.6	43	11.78	65	0.14	13.3	46.1	0	0	79	40.6	33.9	22.7	62.8			1.09	0	Hemodialysis
0	0	Male	64	Diabetic nephropathy	2.62192	1	0	0	0	0	0	0	0	140	4.4	7.9	4.5	3.4	44.3	7.08	174	0.09	10.8	55.8	0	0	93	31.2	53.6	35	63.4	5.1	3.21	1.5	1	Hemodialysis
0	0	Male	66	Diabetic nephropathy	7.45753	1	0	0	0	0	1	0	1	131	5.9	8.8	6	3.9	57	10.11	216	0.02	12.5	55.9	1	0	81	40.1	47.1	22.9	82.6	4.1	2.77	1.012	1	Hemodialysis
0	0	Male	42	Diabetic nephropathy	4.05205	1	0	0	0	0	1	1	1	138	4.1	8.8	8.6	4.1	68.3	12.19	135.5	1.27	10.2	50.8	0	0	94	25.5	41.8	27.5	63.6	3	3.65	1.19	0	Hemodialysis
0	0	Male	45	Diabetic nephropathy	3.87123	1	0	1	0	0	1	0	1	137	5	9	7.2	4.1	70.2	14.59	128.4	0.36	13	46.9	0	0	89	40.8	61	48.4	41.2	3	2.47	1.2	0	Hemodialysis
0	0	Male	70	Diabetic nephropathy	1.70411	1	0	0	0	0	1	0	1	135	4.8	8.7	7.7	4.2	88.8	13.27	163.4	0.06	12	50.8	0	0	78	29.5	45.9	29.5	65.3	5	2.35	1.53	1	Hemodialysis
0	0	Male	70	Diabetic nephropathy	10.7096	1	0	0	0	0	0	0	1	136	5.3	8.9	4.9	3.7	62	11.3	289	0.3	14	47.7	0	0	87	32.4	41.3	26.7	65.2	2	2.33	0.93	0	Hemodialysis
0	0	Male	69	Diabetic nephropathy	2.3726	1	0	0	0	0	0	0	1	140	5.2	8.9	5	4	56.6	9.17	440	0.1	10.9	56.5	0	0	72	41.4	58.4	42.5	52.31	4.51	3.12	1.46		Hemodialysis
0	0	Male	70	Diabetic nephropathy	6.1726	1	0	0	0	0	1	0	1	140	4.5	8.8	6.1	4.2	59.9	10.98	81	0	10.8	55.3	1	1	103	45.4	44	27.3	68.3	3.6	1.73	1.4	1	Hemodialysis
0	0	Male	58	Diabetic nephropathy	1.99178	1	0	0	0	0	0	0	1	144	5	8.8	6.5	3.6	79.5	12.38	208	0.09	11.6	51.6	0	0	75	24.5	51.6	40.1	44.5	2.8	1.46	1.12	0	Hemodialysis
0	0	Male	57	Diabetic nephropathy	1.7863	1	0	0	0	0	1	0	0	141	3.4	9	3.5	3.5	43.7	8.35	257	0.07	11.5	49.4	0	0	58	38.2	48.2	30	67.8	6	1.52	1.68	0	Hemodialysis
0	0	Male	69	Diabetic nephropathy	2.01096	1	0	0	0	0	0	0	1	142	4	8.9	5.4	3.8	75.3	11.63	281	0	11.9	43.8	1	0	90	34.6	43.6	25.7	72	4.4	2.3	1.5	1	Hemodialysis
0	0	Male	73	Diabetic nephropathy	26.0849	1	0	0	0	0	1	1	1	140	5.6	9.5	3.3	3.2	58.2	13.14	130.1		12.6	47		0	85	39	39	23	71				0	Hemodialysis
0	0	Male	50	Diabetic nephropathy	3.8137	1	0	0	0	0	1	1	1	139	4.5	8.1	8.2	3.9	68	12.84	88	0.45	12	45.8	0	0	72	34.4	48.2	31.6	63.3			1.1	0	Hemodialysis
0	0	Male	61	Diabetic nephropathy	9.49315	1	0	0	0	0	0	0	1	141	4.6	8.6	4.6	3.5	84	13.45	157	0.61	10.9	45.1	0	0	72	44.2	45	31.6	57		2.19	1.42	1	Hemodialysis
0	0	Male	46	Diabetic nephropathy	7.05205	1	0	0	0	0	1	0	1	142	4.3	9.3	4.3	3.8	50	12.65	229	0.11	11.7	45	0	0	85	37.9	52.1	39.9	46.5		2.13	1.41	0	Hemodialysis
0	0	Male	67	Diabetic nephropathy	4.23836	1	0	0	0	0	1	0	1	137	5.6	9.4	7.9	4	76.7	14.36	232	2.11	10.2	44.96	0	0	80	44	44.7	31.7	55.9	5.6	2.84	1.18	0	Hemodialysis
0	0	Male	79	Diabetic nephropathy	1.49315	1	0	0	0	0	1	1	1	139	4.4	8.4	6.8	3.7	74	9.49	259	0.3	12.3	52.7	0	0	56	33	40	23	75	2.15	3.56	1.09	1	Hemodialysis
0	0	Male	61	Diabetic nephropathy	11.7342	1	0	0	0	0	0	1	1	140	5.5	10.6	7.2	4	76	10.47	232	0.1	10.1	49.7	1	0	85	31	53	32	70	6.27	3.28	1.8	0	Hemodialysis
0	0	Male	70	Diabetic nephropathy	1.29041	1	0	0	0	0	1	0	0	141	4.1	8.7	6.5	3.6	59	12.24	57	0.1	13.4	47.7	0	0	75	32	56	35	68	3.5	4.75	1.37	0	Hemodialysis
0	0	Male	68	Diabetic nephropathy	4.1863	1	0	0	0	0	0	0	1	136	4	9.3	4.2	3	42.8	7.71	147		9.1	50.2	1	0	72	44	47	29	70	7	2.6	1.8	0	Hemodialysis
0	0	Male	70	Diabetic nephropathy	12.5041	1	0	0	0	0	1	1	1	139	8.1	8.3	5.2	3.8	69.9	10.38	98	0	10.4	42.4	1	0	73	39.2	41.5	24.7	71	4.78	2.79	1.39	1	Hemodialysis
0	0	Male	69	Diabetic nephropathy	5.6	1	0	1	1	0	1	1	1	136	5.1	8.6	5	3.6	86	9.49	130	0.8	10.5	42.4	1	0	88	38.9	49.9	38.1	47.2			1.28	0	Hemodialysis
0	0	Male	64	Diabetic nephropathy	22.8082	1	0	0	0	0	1	1	1	138	3.9	8.4	5.1	3.4	50.2	7.88	90	0.3	14.4	49.5	1	0	61	39.7	42.6	26.2	69.2	3.88	3.28		1	Hemodialysis
0	0	Male	57	Diabetic nephropathy	1.29041	1	0	1	0	0	1	0	1	141	4.6	8.7	4.2	3.7	50.6	9.31	163	0.05	12.2	47	1	0	78	40	53	36	58	3	2.4	1.1	1	Hemodialysis
0	0	Male	77	Diabetic nephropathy	2.11781	1	0	0	0	0	1	0	0	138	4.2	8.5	3.7	3.6	36.5	6.57	95	0.38	11.3	49.4	1	0	68	38.6	38.6	24.7	66.4	6.3		1.8	1	Hemodialysis
0	0	Male	46	Diabetic nephropathy	6.41096	1	0	1	0	0	1	0	1	140	5.6	9.5	7.8	4.2	68.2	10.78	57	0.07	10.9	46.1	1	0	95	36.3	38.8	22.8	72	1.6	2.54	0.88	1	Hemodialysis
0	0	Male	57	Diabetic nephropathy	1.12329	1	0	0	0	0	1	0	1	145	3.6	8.9	4.2	4	49.2	8.38	198	0.06	13.7	42.8	1	0	75	35.2	55.4	36.7	62	5	2.74	1.12	0	Hemodialysis
0	0	Male	77	Diabetic nephropathy	2.37534	1	0	0	0	0	1	0	1	137	4.5	9.3	4.8	3.5	54	10.06	48	0.07	10.9	50.1	0	0	57	39.8	63.9	50.3	42.3			1.22	0	Hemodialysis
0	0	Male	74	Diabetic nephropathy	18.0521	1	0	1	0	0	1	0	0	137	3.6	9.1	4.6	3.3	41.2	10.35	118	0.76	10.7	46.5	1	0	81	41.2	51.2	29.4	73.3	6.4	2.12	1.9	1	Hemodialysis
0	0	Male	60	Diabetic nephropathy	3.6274	1	0	0	0	0	1	0	0	136	4.7	9.2	6.5	3.4	48.4	9.3	88		12	42.9	1	0	92	37	43	27	67	7	2	1.7	1	Hemodialysis
0	0	Male	50	Diabetic nephropathy	4.48219	1	0	0	0	0	1	0	1	140	3.8	8.4	3.7	3.9	41.7	14.07	126		12.1	44.3	0	0	80	43	47	28	66	5	3.5	1.6	0	Hemodialysis
0	0	Male	84	Diabetic nephropathy	10.5123	1	0	0	1	0	0	1	1	137	5	8.7	7.2	3.4	71.9	7.67	163	0.07	11.6	47.9	1	0	53	42.4	46.3	29.2	66	3.29	2.47	1.22	1	Hemodialysis
0	0	Male	67	Diabetic nephropathy	5.41096	1	0	0	0	0	1	0	1	142	4.3	9	7.1	3.4	62	8.7	183	1.78	10.8	50.2	1	0	59	35	47	30	65.3		3.7		0	Hemodialysis
0	0	Male	54	Diabetic nephropathy	1.46027	1	0	0	0	0	0	1	1	134	5.8	9.6	8.1	3.2	84.5	18.71	100	0.11	11.3	54.5	0	0	95	33	54.1	36.5	60.4	4	2.74	1.41	0	Hemodialysis
0	0	Male	77	Diabetic nephropathy	12.874	0	0	0	0	0	0	1	1	138	4.8	8.7	4.8	3.3	60	10.81	314.6	0.06	9.9	43.4	1	0	62	36.8	54.8	33.6	68.4	6	1.93	1.93	0	Hemodialysis
0	0	Male	70	Diabetic nephropathy	7.44384	1	0	0	0	0	0	0	1	141	3.9	8.6	2.9	3.3	29.4	6.36	311.9	0.08	12.5	52.5	0	0	87	40.1	52.3	32.7	67	7	1.5	1.88	0	Hemodialysis
0	0	Male	54	Diabetic nephropathy	13.8767	1	0	0	0	0	0	1	0	138	4.4	8.7	5	3	53	11.55	150	1.02	11.8	47.2	0	0	75	30.5	44.4	30	60.9			1.44	0	Hemodialysis
0	0	Male	84	Diabetic nephropathy	4.08493	1	0	0	0	0	1	1	1	137	5.3	8.8	4.1	3.4	57	7.53	332	0.07	10.5	53.1	1	0	89	44	40.7	28.2	58.7			1.42	0	Hemodialysis
0	0	Male	78	Diabetic nephropathy	1.12603	1	0	0	0	0	1	0	1	136	4.3	8.5	3.6	4	49.1	7.6	50	0.05	10.8	46.3	1	0	71	32.5	44.2	25.5	59.3				0	Hemodialysis
0	0	Male	59	Diabetic nephropathy	14.9452	1	0	0	0	0	0	0	1	137	5.3	9.7	4.4	3.7	54	11.15	24	1.71	12.6	52.4	1	0	84	41.5	52.5	38.7	51			1.71	0	Hemodialysis
0	0	Male	48	Diabetic nephropathy	4.77534	1	0	0	0	0	0	0	1	144	3.4	9.2	5.5	3.7	80.8	13.44	58	0.63	11.3	44.41	0	0	86	46	42.2	28.8	60.3	7.6	2.76	1.38	1	Hemodialysis
0	0	Male	46	Diabetic nephropathy	3.18082	1	0	0	0	0	1	0	1	140	4.8	8.9	4.4	3.7	69.4	13.44	74	0.05	13.7	53.58	0	0	84	53.7	65	52.4	39	11.7	1.71	0.88	1	Hemodialysis
0	0	Male	67	Diabetic nephropathy	1.75342	1	0	0	0	0	1	0	1	138	4.7	9.2	4.7	3.2	47.5	7.54	77	0.33	10.6	47.15	0	0	85	28.3	40.3	24.5	70.2	3.7	1.8	0.96	0	Hemodialysis
0	0	Male	73	Diabetic nephropathy	3.60822	1	0	0	0	0	1	0	1	139	6.2	9.6	6.5	3.9	56	10.71	119		11.1	45.8	1	0	65	41	48	30	62	6	2.4	1.8	1	Hemodialysis
0	0	Male	75	Diabetic nephropathy	1.13973	1	0	1	0	0	1	0	0	142	3.7	9.6	4.3	3.5	38.7	7	77	0.02	12.2	47.9	1	0	67	35	50	36	54	5	2.29	1.7	1	Hemodialysis
0	0	Male	65	Diabetic nephropathy	6.51781	1	0	0	1	0	1	0	1	139	4.7	9.3	3.2	3.5	36.1	6.74	127	0.02	12.2	41.8	1	0	79	34.4	49.8	44.5	25		2.08	0.7		Hemodialysis
0	0	Male	60	Diabetic nephropathy	1.44932	1	0	1	0	0	1	1	0	138	5	8.5	3.8	3.35	39.6	4.73	229	0.03	10.3	52.3	0	0	93	37	47	35.9	47		3.78	1		Hemodialysis
0	0	Male	71	Diabetic nephropathy	1.23562	1	0	0	0	0	1	0	1	140	4.7	9.2	4	4.33	63.4	8.17	111	0.21	9.7			0	79		42	30.3	54		2.15	1.33		Hemodialysis
0	0	Male	65	Diabetic nephropathy	17.1123	1	0	0	0	0	1	0	1	146	5	9.5	5.3	4	70.3	12.86	85	0.02	10.8	54.5	1	1	68	48.3	55.2	35.1	65		2.96	1.18		Hemodialysis
0	0	Male	69	Diabetic nephropathy	8.68493	1	0	1	0	0	0	1	1	140	4.6	8	5.1	4	31.6	8.42	77	0.09	11.1	59.3	1	0	71	44.2	43.5	31	55	2.5	2.2	0.92	1	Hemodialysis
0	0	Male	78	Diabetic nephropathy	4.59178	1	0	1	1	0	1	0	1	139	5.3	7.9	6.8	3.9	60.6	10.49	179	0.12	11.2	48	1	0	75	25.3	38.1	18.8	82.5	8.8	1.87	1.488	0	Hemodialysis
0	0	Male	70	Diabetic nephropathy	6.4274	1	0	0	0	0	1	0	1	141	4.2	9.3	4.4	3.9	43.7	11.98	408	0.47	11.6	41.6	0	0	72	30.4	52.9	26	81.8	4.2	4.8	1.024	0	Hemodialysis
0	0	Male	61	Diabetic nephropathy	2.72055	1	0	1	0	0	1	1	1	136	3.77	10	6.5	3.5	72	9.64	70	0.14	11.6	58.7	1	0	81	50.2	73.4	63.5	27.9	2	2.12	1	1	Hemodialysis
0	0	Male	79	Diabetic nephropathy	1.41096	1	0	0	0	0	1	0	1	134	4.47	8.6	5	3.8	54.4	7.61	260	0.22	14.3	53.1	0	0	49	41.1	46.6	34.7	50.4	5.8	1.48	1.7	1	Hemodialysis
0	0	Male	34	Diabetic nephropathy	2.40274	1	0	0	0	0	1	0	1	140	5.27	9	6	3.8	79.4	14.06	141	0.37	11.7	47.9	0	0	95	38.7	46.9	33.2	56.1	4.2	2.61	1.5	1	Hemodialysis
0	0	Male	77	Diabetic nephropathy	2.16986	1	0	0	0	0	1	0	1	139	4.3	9.1	6.7	3.3	68.4	11.71	71		11.7	43.7	1	0	86	35	52	33	72	4	2.4	1.6	1	Hemodialysis
0	0	Male	82	Diabetic nephropathy	1.05753	1	0	0	0	0	1	0	1	140	5.8	9.1	4.7	3.6	54.4	9.1	163	0.07	11.9	53.6	1	0	71	36.7	51.1	26.3	79.7	3.8	2.6	1.5	1	Hemodialysis
0	0	Male	55	Diabetic nephropathy	8.4	1	0	0	0	0	1	1	1	142	5.1	8.9	4.9	3.5	50	12.03	130	0.3	11	47.1	0	0	82	36.1	47.6	30.1	66.4			1.51	0	Hemodialysis
0	0	Male	56	Diabetic nephropathy	3.44384	1	1	1	0	0	1	1	1	140	4.1	8.5	4.7	3.5	49.2	9.9	26	0.33	10.7	50.6	1	0	75	30.6	37.5	24.7	63.7	1.16	3.1	0.9	1	Hemodialysis
0	0	Male	78	Diabetic nephropathy	6.78904	1	0	1	0	0	0	0	0	137	4.4	8.6	6.9	3.5	52	9.49	249	0.14	11.7	43.7	0	0	95	37.5	28.8	20.1	59.3		2.05	1.87	1	Hemodialysis
0	0	Male	46	Diabetic nephropathy	6.3726	1	0	0	0	0	1	1	1	137	5.4	9.1	6	4.1	70	15.01	312	0.28	12.1	50.7	0	0	83	35.8	49.6	31.7	65.5	15.2	3.04	1.95	0	Hemodialysis
0	0	Male	67	Diabetic nephropathy	8.10959	1	0	0	1	0	1	1	1	142	5	8.8	4.8	3.3	58.1	11.93	196	0.16	10.5	52.3	1	0	78	47.6	54.5	39.5	53	8.47	1.8	1.99	1	Hemodialysis
0	0	Male	80	Diabetic nephropathy	2.6	1	0	0	0	0	1	0	1	146	4.2	8.8	4.9	3.3	65	7.4	155	0.04	11.1	54.8	1	0	75	40	52	35	62.3		2.9		0	Hemodialysis
0	0	Male	85	Diabetic nephropathy	4.50411	1	0	0	0	0	1	0	1	139	5.7	8.7	3.2	3.4	66	9.97	135	0.01	11.7	46.8	1	0	43	39.1	42.6	26.8	67.4		1.95	1.65	1	Hemodialysis
0	0	Male	59	Diabetic nephropathy	1.13151	1	0	0	0	0	0	0	1	144	4.9	8.7	3.6	3.7	48.8	7.23	225	0.05	10.9	46.1	1	0	70	38.9	53.7	32.7	69		5.02		0	Hemodialysis
0	0	Male	43	Diabetic nephropathy	2.21644	1	0	1	0	0	1	0	0	141	3.1	9.1	4.7	3.6	40.5	7.82	117	0.19	12.1	48.4	0	0	73	36	42.2	28.5	61.1	3.9	3.6	0.985	0	Hemodialysis
0	0	Male	69	Diabetic nephropathy	3.52329	1	0	0	0	0	1	0	1	137	5.4	9.2	6.5	3.6	74.7	10.97	75	0.73	11.5	46.5	1	0	75	26.8	40	26.8	62.2	5.8	1.16	1.52	0	Hemodialysis
0	0	Male	61	Diabetic nephropathy	6.16986	1	0	0	0	0	1	0	1	139	4.2	9.6	6.1	3.4	51	12.4	106	0.11	10.4	49.7	1	0	75		47	30	64.8					Hemodialysis
0	0	Male	82	Diabetic nephropathy	1.14247	1	0	0	0	0	1	1	1	138	5.9	9.6	5.8	3.5	74	11.14	99	0.01	11.4	51.6	1	0	68	44	60	45	45	3.9	2.39	1.43	1	Hemodialysis
0	0	Male	70	Diabetic nephropathy	13.8575	1	0	0	0	0	0	1	1	137	5	9.6	5	3.6	61.9	10.85			10.9	50.6	1	0	67	46	48	34	61	8	1.5	1.8	1	Hemodialysis
0	0	Male	70	Diabetic nephropathy	2.87397	1	0	1	0	0	1	0	1	139	5.5	9.4	5.7	3.5	61.1	7.54	38	0.28	11.8	46.7	1	0	63	44	43	34	43	3.9	2.35	1.37	1	Hemodialysis
0	0	Male	79	Diabetic nephropathy	2.87671	1	0	0	0	0	0	0	0	139	7.1	8.5	1.7	2.6	36.1	4.61		0.62	8.5	45.8	1	0	62	43.4	41	26.2	66	4.56	1.82	1.46	1	Hemodialysis
0	0	Male	52	Diabetic nephropathy	8.52877	1	0	0	0	0	0	0	0	130	3.1	9.5	4.9	3.2	52	10.6	91	1.04	9.2	47.7	1	0	93	30	53	40	40.9					Hemodialysis
0	0	Male	67	Diabetic nephropathy	4.52603	1	0	1	0	0	1	0	0	141	4.6	9.1	5.6	3.5	49	10.4	64	0.02	10.4	46.6	0	0	76	32	36	24	61.3	3.6	2.79	1.2		Hemodialysis
0	0	Male	79	Diabetic nephropathy	4.03014	1	0	0	0	0	0	0	1	138	5.2	9.5	3.9	3.9	66.2	6.96	87	0.38	11	49.35	1	0	65	40.7	47.2	29.7	67	5.9	1.91	1.21	1	Hemodialysis
0	0	Male	85	Diabetic nephropathy	10.4274	1	0	0	1	0	0	0	1	139	5.2	9.4	4	3.3	58.3	10.07	238	0.13	9.5	57.9	1	0	72	39.9	61.1	51.6	32.2	3.96	2.38	1.57	1	Hemodialysis
0	0	Male	62	Diabetic nephropathy	8.65205	1	0	1	0	0	1	1	1	137	5.3	9.4	5.3	3.5	86	13.49	53	0.09	11.3	49.6	0	0	75	36.2	45.9	29.9	64.2		2.03	0.93	1	Hemodialysis
0	0	Male	62	Diabetic nephropathy	1.16438	1	1	0	0	0	1	0	1	138	5.7	9.2	4.8	3.6	75	11.74	60	0.03	11.1	50.4	1	0	64	44.2	55.6	36.6	62.6		2.67	1.36	0	Hemodialysis
0	0	Male	59	Diabetic nephropathy	1.44384	1	0	0	0	0	1	0	0	136	5.8	8.4	8	3.5	70.9	6.92	51	0	9.9	40.8	1	0	63	32.8	45.9	28.6	67.9	2.6	4.05	1.4	0	Hemodialysis
0	0	Male	63	Diabetic nephropathy	7.36438	1	0	0	0	0	1	0	1	124	4	9.3	4.2	3.5	35	9.11	192	0.31	10.3	46.1	0	0	67	41.8	41.2	27.8	61.4			1.06	0	Hemodialysis
0	0	Male	64	Diabetic nephropathy	3.67397	1	1	0	0	0	1	0	1	140	5.4	9.7	6.9	3.3	72	10.46	45	0.04	9.3	48.7	0	0	86	33.1	54.2	40.2	50.3		2.84	1.04	1	Hemodialysis
0	0	Male	80	Diabetic nephropathy	3.85205	1	0	0	0	0	1	0	1	138	5.5	9.6	5.6	3.3	73	11.79	137	0.4	11.9	48	0	0	64	32	40.4	27.9	59.1			1.5	1	Hemodialysis
0	0	Male	65	Diabetic nephropathy	6.85753	1	0	0	0	0	0	0	1	143	4.8	9.6	3.9	3.9	71	13.09	68	0.04	11.5	44.4	0	0	61	30.2	41.7	28.3	60.8			1.36	1	Hemodialysis
0	0	Male	52	Diabetic nephropathy	1.17534	1	0	0	0	0	1	0	1	139	4.6	8.8	4.7	3.8	72.4	9.5	157	0.05	12.2	40.9	0	0	64	34.3	46.5	30.4	63.7				0	Hemodialysis
0	0	Male	64	Diabetic nephropathy	5.89041	1	0	1	0	0	1	1	1	138	3.9	9.7	4.4	3.5	29	6.93	128	0.01	9.8	51.8	1	0	69	41.6	46.8	30	65.5		2.91	1.15	1	Hemodialysis
0	0	Male	59	Diabetic nephropathy	5.08493	1	0	0	0	0	1	1	1	139	5	9	5.2	3.7	91	13.29	33	0.04	10.8	54.8	0	0	80	55	59.5	41.6	56.6			1.83	1	Hemodialysis
0	0	Male	74	Diabetic nephropathy	2.89863	1	0	0	0	0	1	0	1	142	4.1	9.2	4.8	3.7	48.6	9.93	37	0.08	12.1	49.9	0	0	58	33	48	33	59	3	2.4	1.3	1	Hemodialysis
0	0	Male	73	Diabetic nephropathy	4.6137	1	0	0	0	0	1	0	1	145	4.1	9.4	5.2	3.8	53.9	8.61	84	0	11.2	49.1	1	0	67	36.7	53.9	35.4	62	5.37	2.05	1.68	1	Hemodialysis
0	0	Male	64	Diabetic nephropathy	5.2411	1	0	0	0	0	0	1	1	141	5.5	9.2	3.7	3.7	61	12.7	25	0.25	12.1	47.9	1	0	58	40	37.4	24.7	63.6			1.52	0	Hemodialysis
0	0	Male	72	Diabetic nephropathy	4.57534	1	0	0	0	0	1	0	1	142	4.5	9.8	5.1	4	52	12.68	94	0.07	12.2	45.7	0	0	75	38.8	37.4	25.6	60.2			1.19	1	Hemodialysis
0	0	Male	65	Diabetic nephropathy	6.81644	1	0	0	0	0	1	0	1	131	5.8	9.8	6.7	3.3	59	12.7	12	0.33	10.8	48.6	1	0	73	36	49	30	71.9	3.5	2.26	1.3		Hemodialysis
0	0	Male	84	Diabetic nephropathy	5.13425	1	0	0	0	1	1	0	1	138	5.6	8.6	6	3.8	88.4	6.15	118	0.19	9.5	50.21	0	0	59	44	45.1	31	59.2	9.4	2.06	1.53	1	Hemodialysis
0	0	Male	70	Diabetic nephropathy	4.55068	1	0	0	1	1	1	1	1	140	4.9	9.6	5.6	4	63.4	8.64	39	0.05	10.5	47.55	1	0	78	37.2	48.6	30	68.3	7.9	2.02	1.4	1	Hemodialysis
0	0	Male	63	Diabetic nephropathy	1.67123	1	0	0	0	0	1	0	0	139	4.2	8.5	5	3.8	43	8.6	108	0.05	10.6	42.7	0	0	79	33	54	33	68.3		3.8	1.12	0	Hemodialysis
0	0	Male	61	Diabetic nephropathy	2.56986	1	0	0	0	1	1	0	1	135	5.4	9.1	6.1	3.6	56.3	10.87	70	0.59	10	51.5	1	0	95	35.7	42.2	33.1	44	3.63	3.76	1.44	1	Hemodialysis
0	0	Male	66	Diabetic nephropathy	5.53151	1	0	0	0	0	1	0	1	134	5.4	9	6.3	3.9	85.3	11.9	40		12.4	44.4	1	0	95	42	46	28	73	7	2.2	1.8	1	Hemodialysis
0	0	Male	69	Diabetic nephropathy	2.1863	1	0	0	0	1	1	0	1	139	4.6	9.2	6.1	3.6	54.5	12.51	343	0.1	11.1	50.2	1	0	63	43.2	42.7	21.9	80.4	2.1	1.13	1.04		Hemodialysis
0	0	Male	84	Diabetic nephropathy	3.64658	1	0	0	0	0	1	0	1	139	4.8	8.8	4.4	3.7	45	7.98	111	0.53	11.5	58.1	1	0	62	37.7	58.1	45.5	43.3		1.87	1.73	1	Hemodialysis
0	0	Male	43	Diabetic nephropathy	2.30411	1	0	0	0	0	0	0	1	138	3.7	8.9	5.5	3.6	34.7	9.65		2.67	9.8	43.4	0	0	74	39.4	54.2	34.2	66	2.11	3.63	1.06	1	Hemodialysis
0	0	Male	70	Diabetic nephropathy	1.13425	1	0	1	0	0	0	0	0	147	4.6	8.6	6	4.1	62.1	6.42	232	0	11.6	46.7	1	0	72	33	49.6	33	62	3.5	2.55	1.3	1	Hemodialysis
0	0	Male	82	Diabetic nephropathy	5.69863	1	0	1	1	0	1	0	1	141	4.1	9.3	4.8	3.6	51	10.69	43	0.1	11.3	51.9	1	1	78	50	43	29	62	3.5	1.9	1.26	1	Hemodialysis
0	0	Male	60	Diabetic nephropathy	4.70137	1	0	0	0	0	1	0	1	143	4.7	9.2	6.6	3.5	56	13.17	50	0.11	12.9	47.4	0	0	81	42.7	46.7	28.3	69.9	1.93	3.47	1.02	1	Hemodialysis
0	0	Male	64	Diabetic nephropathy	12.5342	1	0	0	1	0	1	1	1	140	3.6	8.8	5.2	3.5	40.6	11.24	392	0.21	10.9	52.8	1	0	77	36	46	31	62	5	2.2	1.6	1	Hemodialysis
0	0	Male	67	Diabetic nephropathy	15.8795	1	0	1	0	0	1	1	1	138	3.7	9.4	3.7	3.5	34.5	8.13	236	0.43	9.6	49	1	0	66	48.6	45.7	33.4	52.7	7.1	2.32	1.33	0	Hemodialysis
0	0	Male	57	Diabetic nephropathy	2.52877	1	0	0	0	0	1	0	1	139	4.9	8.3	7.6	4.2	82	11.4	133	0.06	11	46.9	0	0	66	37	47	30	57.8	4	2.15	1.6		Hemodialysis
0	0	Male	75	Diabetic nephropathy	6.51507	1	0	0	0	0	1	0	1	142	5.1	9.2	3.9	3.5	46.2	9.07		0	10.6	49.3	1	0	71	37.3	44.4	29.3	63	2.85	3.2	1.1	1	Hemodialysis
0	0	Male	85	Diabetic nephropathy	5.66849	1	0	0	0	0	1	0	0	141	4.7	9.2	4.7	3.1	60.3	6.91	36	0.19	11.8	60.5	1	0	58	31.2	40.5	36.7	66.5	3.51	2.15	1.5	1	Hemodialysis
0	0	Male	71	Diabetic nephropathy	9.40822	1	0	0	0	0	1	0	1	140	4.2	9.3	5.1	3.7	57.1	10.53	158	0.56	11.1	53.9	1	0	96	42.3	49	38.4	43.8	3.01	3.62	1.46	1	Hemodialysis
0	0	Male	87	Diabetic nephropathy	4.03562	1	0	1	0	0	1	0	1	140	3.8	8.5	4.3	3.5	48	8.03	165	0.27	10.7	48.5	1	0	63	26.5	34.9	27.6	43.6			1.13	1	Hemodialysis
0	0	Male	82	Diabetic nephropathy	2.36438	1	1	1	0	0	1	0	0	133	5	8.2	5.9	3.5	52	9.52	131	0.05	11	47.5	0	0	70	44.2	57.6	47.5	36			1.41	0	Hemodialysis
0	0	Male	79	Diabetic nephropathy	7.66027	1	0	0	0	0	1	0	1	139	5	8.8	4.9	3.5	59.1	9.65	180		9.4	44.3	1	0	85	44	50	29	72	2	2.37	1	1	Hemodialysis
0	0	Male	67	Diabetic nephropathy	2.57808	1	0	0	0	0	1	1	1	138	4.5	10	5.1	2.3	63	9.84	25		10	45.1	0	0	91	43	46	26	74	2	3.78	1.09	0	Hemodialysis
0	0	Male	60	Diabetic nephropathy	6.41644	1	0	1	0	0	1	1	1	142	4.4	9.2	2.3	3.3	46	13.55	90	0.15	11.5	54.2	1	0	57	43.3	58.8	43.6	50		2.26	1.53	1	Hemodialysis
0	0	Male	50	Diabetic nephropathy	6.14795	1	0	0	0	0	1	1	1	145	4.8	10.8	5.5	3.3	62	15.26	169	0.06	10.7	46.1	1	0	78	39	47.3	32.1	60.3			1.03	0	Hemodialysis
0	0	Male	62	Diabetic nephropathy	2.8411	1	0	1	1	0	1	1	1	141	4.1	8.3	4.3	3.9	58.3	11.16	28	0.12	12.2	50.2	1	0	64	37	32	22	61	2	3.3	0.9	0	Hemodialysis
0	0	Male	75	Diabetic nephropathy	2.77534	1	0	0	0	0	1	0	1	143	5	8.6	3.8	3.8	56.1	6.79	260	0	10.7	44.1	1	0	67	33	42.5	24.9	72	2.35	2.66	1.01	1	Hemodialysis
0	0	Male	77	Diabetic nephropathy	4.67397	1	1	0	0	0	1	1	1	135	4.5	9	3.9	3.3	51	6.63	79	0.15	11	54.4	0	1	99	49.1	57.6	50.5	26.2			1.35	1	Hemodialysis
0	0	Male	72	Diabetic nephropathy	1.67123	1	0	0	0	0	1	0	1	138	4	10.2	3.2	3.1	36	9.55	54	0.07	11.7	45.1	1	0	74	33.1	40.7	30.2	51.2			1.58	0	Hemodialysis
0	0	Male	65	Diabetic nephropathy	5.49863	1	0	0	0	0	1	1	0	138	5.3	8.4	4.3	3.5	51.4	9.85	93	0.22	9.6	49.2	1	0	66	38.8	47.7	30.5	65	2.52	3.06	1.07	1	Hemodialysis
0	0	Male	69	Diabetic nephropathy	3.57808	1	0	0	0	0	1	0	1	138	5	9.1	7.1	4	59.7	10.81	35.9	0.11	11	57.4	0	0	58	31.4	44	26.5	70.6	4	2.67	1.43	0	Hemodialysis
0	0	Male	67	Diabetic nephropathy	1.48493	1	0	0	0	1	1	0	1	135	5.7	9.4	10.4	3.6	74.8	15.13	127.4	0.1	13.4	47.5	1	0	56	35.8	53	32.4	68.7	6	1.83	1.73	0	Hemodialysis
0	0	Male	82	Diabetic nephropathy	16.811	1	0	0	0	0	0	1	0	136	6.1	9.7	4.7	2.6	46.9	5.23	207	1.83	10.9	49	1	1	83	25	23	18	43				1	Hemodialysis
0	0	Male	74	Diabetic nephropathy	4.90959	1	0	1	1	0	1	0	0	134	4	10.3	3.9	1.9	57.4	5.7	11	14.51	9.1	50.5	1	0	66	26.6	55.2	41.7	48	3.2	2.1	1.1	1	Hemodialysis
0	0	Male	68	Diabetic nephropathy	13.6575	1	1	1	1	0	0	1	1	140	4.7	9.6	5	3.9	59.1	9.63	144	0.05	11.5	41.1	1	0	81	34.4	36.9	22.4	71	7.9	1.4	1.9	1	Hemodialysis
0	0	Male	50	Diabetic nephropathy	8.11507	1	0	0	0	0	0	0	1	136	3.7	9.6	5.1	3.48	44.5	11.23	199	3.86	11.3	55	0	0	78	37.9	43.8	29.4	61		3.78	1		Hemodialysis
0	0	Male	64	Diabetic nephropathy	2.8411	1	0	0	0	0	1	0	1	135	6.1	8.7	9.5	3.34	65.5	11.79	141	0.1	12.4	42.7	1	0	87	27.5	35.9	24.3	61			1.17		Hemodialysis
0	0	Male	47	Diabetic nephropathy	9.56712	1	0	0	0	0	0	1	1	139	5.2	9.3	3.7	3.7	58.3	11.52	118	0.05	11.7	48.3	1	0	67	39.5	45.2	27.8	68.1		2.49	1.03		Hemodialysis
0	0	Male	59	Diabetic nephropathy	6.25479	1	0	0	1	0	1	0	1	140	3.6	9	6.2	4.15	38.5	12.77	117	0.57	11.5	47.8	0	0	85	25	37.8	23.3	69		1.96	1.43		Hemodialysis
0	0	Male	72	Diabetic nephropathy	10.7808	1	0	0	0	0	1	1	1	139	4.8	9	6.3	3.8	50.2	10.79	88	0.74	10.1	46.6	1	0	78	39.7	45.5	29.1	65	2.71	2.42	1.18	1	Hemodialysis
0	0	Male	75	Diabetic nephropathy	5.22192	1	0	0	0	0	1	0	1	142	4.6	8.9	4.9	3.7	59.9	8.1	144	0.32	11.8	54.9	0	1	60	38.8	48.1	32.1	61.9	3.45	1.45	1.23	1	Hemodialysis
0	0	Male	84	Diabetic nephropathy	5.11507	1	0	1	0	0	1	0	1	135	5.2	8.7	3.6	3.1	51.9	9	294	0.61	10.1	56.7	1	0	73	48.8	48.8	36.3	50.2	2.2	1.15	1.06	1	Hemodialysis
0	0	Male	66	Diabetic nephropathy	1.90137	1	0	0	0	0	1	0	1	141	3.3	9.4	6	3.7	87	8.6	78	0.05	11.2	45.5	0	0	72	31.7	50.6	31	68.6	2.55	1.82	1.11	0	Hemodialysis
0	0	Male	74	Diabetic nephropathy	8.17808	1	1	0	0	0	1	0	1	139	5.1	8.9	7.2	3.9	61.4	13.25	327	0.2	13.4	51.3	1	0	77	48.6	55.1	39.1	55.16	5.85	2.3	1.77		Hemodialysis
0	0	Male	54	Diabetic nephropathy	5.10411	1	0	0	0	0	1	0	1	142	4.4	9.4	5.4	4.2	64.3	14.1	178	0.05	11.7	51	0	0	60	36.8	49.3	31.4	65.7	2	2.28	1.1	0	Hemodialysis
0	0	Male	64	Diabetic nephropathy	5.6	1	0	0	0	0	1	1	1	150	4.1	8.8	3.2	3.4	37.6	7.6		0.05	11.1	47.22	0	0	75	39.3	48.1	31.3	64.1	7.8	2.93	1.39	1	Hemodialysis
0	0	Male	56	Diabetic nephropathy	4.6	1	0	0	1	0	1	0	1	137	4.9	9.3	4.9	3.8	54	12.2	76	0.03	9.4	52.4	0	0	83	38	54	33	56.9	4.5	3.03	1.5		Hemodialysis
0	0	Male	64	Diabetic nephropathy	15.4219	1	0	0	1	0	1	1	1	139	5.3	9.1	5.4	3.9	51	11.38	75	0.12	12.3	43.6	1	0	78	37.9	45	28.4	66.9		5	1.35	1	Hemodialysis
0	0	Male	73	Diabetic nephropathy	3.83288	1	0	0	0	0	0	0	1	142	4.1	9	4.8	3.2	66.3	9.81	119	0.8	11.9	49.1	1	0	55	44	54	35	64	7.82	1.4	1.4	0	Hemodialysis
0	0	Male	43	Diabetic nephropathy	1.34247	1	0	0	0	0	0	0	1	133	5.4	8.9	3	3.5	47.2	12.26	56	0.1	12.2	46.7	0	0	75	47	47	32	60	4.33	2.1	1.04	0	Hemodialysis
0	0	Male	76	Diabetic nephropathy	5.19178	1	0	0	0	0	1	0	1	138	4.4	8.6	4	3.6	48.8	8.59	76	0.8	12.7	55.2	1	0	63	37	44	26	73	8.37	2	1.45	0	Hemodialysis
0	0	Male	64	Diabetic nephropathy	13.0849	1	0	0	0	0	1	1	1	137	5.5	9.9	5.6	3.7	61	12.12	146	0.02	11.1	46.3	0	0	61	39.4	50.5	28	75.5			1.49	0	Hemodialysis
0	0	Male	50	Diabetic nephropathy	7.41644	1	0	0	0	0	1	0	1	131	4.9	9.2	4.9	3.7	45	11.99	121	0.03	10.7	43.8	0	0	80	36.8	50.1	30.2	70			1.28	1	Hemodialysis
0	0	Male	58	Diabetic nephropathy	6.94521	1	0	0	0	0	1	1	0	142	4.9	9.5	8.4	4.1	74.9	14.53	44	0.2	13	44.6	1	0	85	34.6	55.9	31.8	73.7		3.32		0	Hemodialysis
0	0	Male	77	Diabetic nephropathy	4.4411	1	0	0	0	0	1	0	1	135	5.3	9.2	4.8	3.6	52	7.54	110	0.34	10.5	53.6	1	0	62	46.8	46.1	32.6	56.2			1.48	0	Hemodialysis
0	0	Male	77	Diabetic nephropathy	7.27397	1	0	1	1	0	1	0	1	139	3.9	10	5.4	3.7	54	7.35	91	0.05	11.2	52.2	1	0	72	49	61	47	46	15.3	1.8	1.9	1	Hemodialysis
0	0	Male	81	Diabetic nephropathy	2.83288	1	0	1	0	0	1	0	1	140	5.1	9	4.1	3.5	63	10.5	122	0.29	10	54.7	1	0	74	29	47	29	68					Hemodialysis
0	0	Male	71	Diabetic nephropathy	2.92603	1	0	0	0	0	1	0	1	141	4.1	9.1	5.9	3.3	54	8.95	56	1.25	11.8	52.9	0	0	92	33.9	45.3	30.5	61.3		1.91	1.57	0	Hemodialysis
0	0	Male	69	Diabetic nephropathy	1.67671	1	0	0	0	0	1	0	1	140	4.3	8.8	4.9	3.6	54.4	7.63	87	0.05	10.2	42.57	0	0	74	52.5	48.7	26	77.9	15.2	1.5	1.95	1	Hemodialysis
0	0	Male	74	Diabetic nephropathy	3.65753	1	0	0	0	0	1	0	1	141	4.9	9.4	5.9	3.3	75.5	13.12	205	0.9	11	48.8	1	0	67	38	53.1	32.1	69	5.05	3.62	1.46	1	Hemodialysis
0	0	Male	64	Diabetic nephropathy	2.91781	1	0	0	0	0	1	0	1	145	4	8.7	4.1	3.9	52.4	8.01	389.9	0.2	10.7	49.5	0	0	64	35.8	50.7	35.8	67	3	2	1.33	0	Hemodialysis
0	0	Male	68	Diabetic nephropathy	15.6521	1	0	0	1	1	1	1	1	135	6.2	9.1	5.2	4.2	79.1	9.3	110.5	0.13	13	51.5	0	0	55	40.9	54.6	38	57.2	4	1.75	1.44	0	Hemodialysis
0	0	Male	77	Diabetic nephropathy	2.16712	1	0	0	0	0	1	0	0	140	4.5	10.1	2.2	3.4	53.8	7.41	33	0.11	9.4	51.9	1	0	80	36.9	55.7	34.4	67.9	3.1	2.45	1.2	0	Hemodialysis
0	0	Male	73	Diabetic nephropathy	3.08219	1	0	0	0	0	1	0	0	136	4.9	8.6	5	3.9	39.9	7.81	223	0.05	12.4	52.4	1	0	64	39.6	49.6	33.5	60.7	4.4	2.61	1.5	0	Hemodialysis
0	0	Male	77	Diabetic nephropathy	3.4137	1	0	1	0	0	1	0	0	134	4.2	8.5	3.7	3.6	42.2	7.71	96	0.67	10	54.6	0	0	87	32	48	32	61	5	1.5	1.7	1	Hemodialysis
0	0	Male	59	Diabetic nephropathy	4.08493	1	0	1	0	0	1	0	1	139	3.9	9.3	4.7	3.9	55.8	12.57	161	0.11	10.4	45.5	1	0	92	38.7	57.9	37.4	64	1.93	2.87	0.93	1	Hemodialysis
0	0	Male	78	Diabetic nephropathy	2.06575	1	0	0	0	0	0	0	0	128.1	5.34	9.5	4.5	3.7	40.5	5.06	43	0.07	10.9	52.1	0	0	85	32.9	42.8	24.4	58.33	7.14	1.44	1.88	1	Hemodialysis
0	0	Male	59	Diabetic nephropathy	2.15342	1	0	0	0	0	1	0	0	139	3.2	9.4	3	3.4	29.8	8.81	61		9.7	39		0	48	36	35	22	69					Hemodialysis
0	0	Male	84	Diabetic nephropathy	2.48219	1	0	1	0	0	1	0	1	139	5.1	10.1	5.8	2.9	69	10.9	29	0.46	10.1	45.3	1	0	56	31	49	27	76.1	5.3	2.71	1.5		Hemodialysis
0	0	Male	43	Diabetic nephropathy	1.89863	1	0	0	0	0	1	0	1	137	5	8.7	3.9	4.2	68	10.38	212	0	11.9	47.8	1	0	80	37.2	50.1	36.1	54.1	2.68	4	1.06	1	Hemodialysis
0	0	Male	28	Diabetic nephropathy	1.14795	1	0	0	0	0	1	0	1	132	3.7	8.3	4	3.5	54	10.49	245	0.43	11.1	53.4	0	0	91	46.1	58.4	44.8	46		2.01	1.26		Hemodialysis
0	0	Male	78	Diabetic nephropathy	10.4164	1	0	0	0	0	1	0	1	128	4.2	9.1	4.2	3.4	44	7.42	68	0.56	10.5	49.1	1	0	80	37.1	40.6	26.7	63.7			1.28	0	Hemodialysis
0	0	Male	43	Diabetic nephropathy	9.75068	1	0	0	0	0	1	1	1	138	4.4	10.7	3.2	3.3	50	10.78	27	0.03	11.1	43.4	0	0	82	37.3	46.1	30.3	63.3			1.48	0	Hemodialysis
0	0	Male	68	Diabetic nephropathy	13.674	1	0	1	1	0	1	1	1	135	5	9.5	6.7	3.4	65.5	10.52	418.4		11.8	53	1	0	61	47	65.9	53.7	37.4	2.2	1.51	1.04	1	Hemodialysis
0	0	Male	49	Diabetic nephropathy	1.22466	1	0	0	0	0	0	0	1	137	4.1	9.1	4.4	3.7	49	10.8	57	0.21	10.7	47.9	0	0	97	42	41	19	85	5	2.9	1.6	1	Hemodialysis
0	0	Male	70	Diabetic nephropathy	7.32055	1	0	0	0	0	1	0	1	142	4.6	9.4	4.5	3.4	49.2	9.17	102	0.05	11.1	56.8	1	0	65	32.9	50.3	30.6	69	2.28	3.35	1.03	1	Hemodialysis
0	0	Male	69	Diabetic nephropathy	6.23014	1	0	0	0	0	1	1	1	139	4.6	8.3	4.6	3.3	42.9	11.14	77	0.65	9.1	48.4	1	0	84	33.8	43.4	27.7	66	4.04	3.21	1.49	1	Hemodialysis
0	0	Male	80	Diabetic nephropathy	7.40548	1	0	0	0	0	0	0	1	142	5.7	8.5	4.7	3.2	64	8.97	104	0.04	9.3	50.9	1	0	70	41.9	38.3	24.4	66.7			1.58	0	Hemodialysis
0	0	Male	72	Diabetic nephropathy	5.32055	1	0	1	0	0	1	0	1	141	4.2	8.4	6.8	3.7	53.9	9.7	11	1.62	11.2	49.5	0	0	73	37.5	49.6	31.5	66.2	2.4	3.58	1.2	1	Hemodialysis
0	0	Male	73	Diabetic nephropathy	2.56986	1	0	0	0	0	1	0	1	141	4.8	10.5	4.8	3.5	51.7	8.89	83	0.16	10.1	48.2	1	1	50	30.9	42.6	27.6	65	3.33	3.03	1.44	1	Hemodialysis
0	0	Male	76	Diabetic nephropathy	7.40274	1	1	0	1	0	1	0	1	138	4.7	9.7	6.5	3	68	9.68	303	0.39	9.7	56.8	1	0	115	50.3	58.5	45.2	42.2	5	1.93	1.8	1	Hemodialysis
0	0	Male	70	Diabetic nephropathy	4.76164	1	0	0	1	0	1	0	0	143	4.2	8	5.7	3.5	69.1	6.3	184	0.07	10.4	51.3	1	0	87	40.3	59.8	53.4	22.8	1.88	3.23	1.07	1	Hemodialysis
0	0	Male	71	Diabetic nephropathy	12.2356	1	0	0	0	0	1	0	1	143	4.6	8.5	3.8	3.6	43.1	11.22	175	0	10.5	48.9	1	1	86	43.1	52.4	31.1	70	2.54	2.99	1.01	1	Hemodialysis
0	0	Male	69	Diabetic nephropathy	20.8027	1	0	0	0	0	1	1	0	136	4.5	9.2	4.7	3.7	40.4	8.96	388	0.14	11.4	44	0	0	80	34.7	40.4	25.2	68.1	4.28	3.65	1.49	1	Hemodialysis
0	0	Male	65	Diabetic nephropathy	11.474	1	0	0	0	0	1	0	0	138	4.1	9	4.7	3.9	47.7	7.86	272	0.01	10	43.7	1	0	78	43.1	45.1	30.8	59.9	5.45	1.82	1.61	1	Hemodialysis
0	0	Male	49	Diabetic nephropathy	6.30411	1	0	0	0	0	1	0	0	139	3.8	8.4	2	3.6	33.3	11.57	174	0.01	12.8	39.5	0	0	77	38.8	43.6	27.1	68.4	2.03	3.62	0.96	0	Hemodialysis
0	0	Male	84	Diabetic nephropathy	3.30137	1	0	1	0	0	1	0	1	143	4.6	8.7	4.4	3.7	55	7.59	207	0.06	10.6	42.6	0	0	68	36.1	39.2	25.7	64.2			1.71	0	Hemodialysis
0	0	Male	75	Diabetic nephropathy	4.07397	1	0	1	0	0	1	0	1	138	4	8.9	6.4	3.2	56.1	10.99	180		10.2	47	1	0	60	47	50	35	56	7	1.7	1.7	1	Hemodialysis
0	0	Male	74	Diabetic nephropathy	6.3589	1	0	0	0	0	0	0	1	143	5.7	8.9	5.9	3.7	79.9	8.09	89	0.09	11	51.7	1	0	62	30	41.5	28.2	60.6	3.6	1.55	1.36	0	Hemodialysis
0	0	Male	70	Diabetic nephropathy	1.12603	1	0	0	0	0	0	0	1	135	7	8.5	6.2	3.8	103.6	9.25	138	0.1	10.1	39.2	0	0	68	34.4	45.8	27.5	70	3.9	3.1	0.99	1	Hemodialysis
0	0	Male	82	Diabetic nephropathy	3.20822	1	0	0	0	0	1	0	1	133	4.5	8.7	3.9	4	45	8.46	97	0.03	10	49.3	1	0	54	38.7	30.5	21.7	56.9	17	1.3		0	Hemodialysis
0	0	Male	65	Diabetic nephropathy	10.989	1	0	1	1	0	1	0	1	139	4.4	10.4	3.9	3.7	70.1	10.13	35	0.1	10.2	66.2	0	0	82	43.8	61.1	53.8	25.2	5.3	1.98	1.6	1	Hemodialysis
0	0	Male	64	Diabetic nephropathy	1.77534	1	0	0	0	0	1	0	0	134	5.43	8.5	5.6	3.8	86.1	11.92	220	0.1	12.6	45.6	0	0	86	35.8	43.5	26.5	69.6	3.8	2.31	1.4	1	Hemodialysis
0	0	Male	46	Diabetic nephropathy	9.59726	1	0	0	0	0	1	1	1	138	4.5	8.3	5.7	4.3	88.9	14.26	220	0.94	11.7	47.6	0	0	78	43.3	45.4	28.7	66.8	3.99	2.74	1.47	1	Hemodialysis
0	0	Male	64	Diabetic nephropathy	6.51781	1	0	0	0	0	0	1	1	139	4.8	8.9	5.1	3.2	59	9.56	93	0.2	9.9	54.4	0	0	89	41.2	57.4	39.1	59.1		2.57	1.29	0	Hemodialysis
0	0	Male	82	Diabetic nephropathy	1.94521	1	1	1	1	0	1	0	1	139	4.3	9.4	4.1	3.5	48.4	6.95	117	0.21	11.3	50.5	1	0	83	48	58.3	43.2	50.1	3.5	2.48	1.4	1	Hemodialysis
0	0	Male	55	Diabetic nephropathy	10.4356	1	0	0	0	0	1	1	1	141	6	9.1	5.5	3.6	45.8	11.53	95		11.5	53	1	0	87	46	54	41	46	5	2.46	1.4	0	Hemodialysis
0	0	Male	65	Diabetic nephropathy	12.6521	1	0	1	0	0	0	1	1	138	5.6	9.7	4.6	3.2	67.2	12.07	135		10	51.8	1	0	99	50	50	32	66	6	2.29	1.8	1	Hemodialysis
0	0	Male	74	Diabetic nephropathy	1.60822	1	0	0	0	0	0	0	1	139	4.9	9.7	3.9	3.3	47.7	9.54	21	0.05	11.1	53.5	1	0	63	31.7	56.6	36.9	63	5.98	2.1	1.7	1	Hemodialysis
0	0	Male	69	Diabetic nephropathy	9.34521	1	0	0	0	0	1	0	1	136	4.9	9.7	4.9	3.4	59	11.9	71	0.21	10.3	52.9	0	0	62	41	54	36	62					Hemodialysis
0	0	Male	74	Diabetic nephropathy	1.28493	1	0	0	0	0	1	0	1	134	5.5	10.5	5.2	3.6	63.9	11.2	22	0.05	10.6	61.9	1	0	73	48.4	63.5	54.1	30.9	4.27	3.01	1.55	1	Hemodialysis
0	0	Male	81	Diabetic nephropathy	15.4411	1	1	0	0	0	1	1	1	139	2.7	10.9	1.9	2.8	20.1	4.31	131	0.05	14.8	62.66	0	1	129	52.2	57	49	29.4	4	2.3	1	1	Hemodialysis
0	0	Male	70	Diabetic nephropathy	7.18356	1	0	1	0	0	1	1	1	141	3.9	8.4	4.7	3.4	59.3	11.51	96	0.86	10.9	43	1	0	79	41.2	41.9	24.2	73.6	5.5	3.43	1.171	1	Hemodialysis
0	0	Male	64	Diabetic nephropathy	6.84932	1	0	0	0	0	1	1	1	138	4.7	8.4	4.7	3.7	71.9	12.41	201	0.03	10.6	49.1	0	0	76	32	38.3	25.4	63.2	4.6	2.23	1.067	1	Hemodialysis
0	0	Male	86	Diabetic nephropathy	13.263	1	0	0	0	1	1	0	1	139	4.9	10	4.9	3.3	52	9.89	284	0.29	11.2	51.3	1	0	73	32.4	49.7	32.4	63.8		1.22		1	Hemodialysis
0	0	Male	65	Diabetic nephropathy	6.59726	1	0	0	0	0	0	0	1	138	4.7	9.6	4	4.1	49.3	11.24	121	0	12.1	51.5	1	0	55	39.6	48	30.5	66	5.2	2.9	1.5	1	Hemodialysis
0	0	Male	52	Diabetic nephropathy	7.59452	1	0	1	0	0	1	0	1	141	4.5	9.1	5.2	3.6	59.3	12.38	419	0.07	11.7	37.8	1	0	94	39.5	43.3	27.2	67	3.69	2.05	1.28	1	Hemodialysis
0	0	Male	68	Diabetic nephropathy	12.0164	1	0	0	0	0	1	1	1	141	5.8	8.8	4.3	3.1	58	11.14	199	2.2	9.7	46.3	0	0	87	33.1	52.2	35.1	61	3.18	2.35	1.1	1	Hemodialysis
0	0	Male	57	Diabetic nephropathy	7.84384	1	0	1	0	0	0	0	1	134	4.3	8.9	5.5	3.2	34.7	11.97	92	0.52	12.2	46.6	1	0	70	43.7	47.5	38.8	38	3.55	4.36	1.29	1	Hemodialysis
0	0	Male	78	Diabetic nephropathy	4.7589	1	0	0	0	0	1	0	1	134	4.7	9.5	5.3	3.8	65	10.01	101	0.16	10.9	45.4	0	0	60	33	45.4	31	59.9	6	1.6	1.82	0	Hemodialysis
0	0	Male	73	Diabetic nephropathy	16.6	1	0	0	0	0	0	1	1	140	5.3	9.6	4.9	3.3	82.1	9.78	139	0.43	13.2	61.53	1	1	66	46.3	66.7	55.2	38.1	9.2	2.05	1.52	1	Hemodialysis
0	0	Male	56	Diabetic nephropathy	9.6411	1	0	0	0	0	0	0	1	137	5.6	9.5	7.2	3.4	76.5	13.07	285		11.3	48	1	0	96	50	54	34	66	5	2.8	1.7	1	Hemodialysis
0	0	Male	70	Diabetic nephropathy	28.4247	1	0	0	0	0	1	0	1	143	4.2	10.8	4	3.2	60	11.53	187	0.11	11.2	47.6	1	0	78	38.7	44.5	29	64		2.78		1	Hemodialysis
0	0	Male	75	Diabetic nephropathy	1.15068	1	0	0	0	0	1	0	1	138	4.4	9	6.4	3.2	53.6	8.45	94	0.01	10.5	47.7	1	0	67	34.2	25.9	15.3	74.1	3.9	2.7	1.5	1	Hemodialysis
0	0	Male	79	Diabetic nephropathy	1.21644	1	0	0	0	0	1	0	1	138	4.2	8.9	4.7	3.2	68.3	6.4	73	0.22	9.3	47.8	1	0	72	40.4	36.2	22.9	67.4	5.1	2.2	1.8	0	Hemodialysis
0	0	Male	41	Diabetic nephropathy	2.55068	1	0	0	0	0	1	0	1	143	3.5	9.4	3.8	3.8	62	8.93	231	0.06	11.3	44.4	0	0	88	40.4	59.2	37.3	66	2.46	3.77	1.23	0	Hemodialysis
0	0	Male	63	Diabetic nephropathy	2.11233	1	0	0	0	0	1	0	1	136	3.8	9	4.8	3.6	48.8	7.93		0	10.7	46.7	0	0	74	39.1	49.1	29.7	69	3.72	2.96	1.37	1	Hemodialysis
0	0	Male	65	Diabetic nephropathy	1.56986	1	0	1	0	0	1	0	1	139	5.5	8.9	5.4	3.6	53	9.3	160	0.05	9.9	51.83	1	0	87	41	48	30	67.5	5.1	2.37	1.6		Hemodialysis
0	0	Male	72	Diabetic nephropathy	1.66849	1	0	0	0	0	1	0	1	137	5.6	9.1	5	4.1	64.1	11.17	100	0.37	12.8	44.6	0	0	67	43.4	52.2	32.5	67.6	6.6	3.82	1.28	0	Hemodialysis
0	0	Male	89	Diabetic nephropathy	4.80274	1	0	0	0	1	0	0	0	137	3.6	9.9	3.3	2.6	30.1	7.84	208	8.03	12.1	43.3	1	1	136	39.4	52.5	39.4	26.7	9	1.67	1.87	1	Hemodialysis
0	0	Male	53	Diabetic nephropathy	3.71781	1	0	0	0	0	1	0	1	142	5	8.3	5	3.9	79.9	12.6	39	0.05	10.1	48.9	0	0	79	40.7	57.2	35.2	68.1	1.7	3.6	1.7	0	Hemodialysis
0	0	Male	59	Diabetic nephropathy	5.28219	1	0	0	0	0	1	0	1	140	6.5	9.3	5	4.3	73.1	9.43	57	0.05	10.6	46.9	0	0	89	27.7	45.3	31.3	66.7	3.57	3.44	1.48	0	Hemodialysis
0	0	Male	56	Diabetic nephropathy	5.30137	1	0	0	0	0	1	0	1	141	3.9	9.8	5.5	3.9	35	13.71	299	0.11	10.6	39.6	1	0	96	31.1	42.4	26.7	67.3		2.33		1	Hemodialysis
0	0	Male	51	Diabetic nephropathy	2.96712	1	0	0	0	0	1	0	1	137	4.7	10	6.9	3.8	63	12.01	92	0.37	11.2	60.2	1	0	72	38.7	45.3	32.8	53.7		1.75		1	Hemodialysis
0	0	Male	83	Diabetic nephropathy	8.55616	1	0	0	0	0	0	0	1	140	4.6	9.3	5.1	3.1	75	9.16			10.5	50.3	1	0	67	50	51	32	65	7	2.59	1.8	1	Hemodialysis
0	0	Male	64	Diabetic nephropathy	13.726	1	0	0	1	0	1	1	1	138	4.8	9.9	7.3	3.4	63	12.3	128	0.13	9.9	49.1	1	0	84	38	50	34	55.6			1.7		Hemodialysis
0	0	Male	52	Diabetic nephropathy	10.3918	1	0	0	0	0	1	0	1	139	4.8	9.8	7.7	4.1	56	14.2	204	0.09	9.5	45.3	0	0	80	35	41	28	61					Hemodialysis
0	0	Male	75	Diabetic nephropathy	1.42192	1	0	0	0	0	1	0	1	142	4	9.1	4.8	3	53.3	8.93	117	0.07	10.3	46.8	0	0	63	30.6	53.1	33.8	65.6	4.07	3.83	1.53	1	Hemodialysis
0	0	Male	74	Diabetic nephropathy	1.15068	1	0	0	0	0	0	0	1	142	4.5	9.1	5	3.5	63.1	8	358	0.81	11.9	50.6	0	0	76	36.1	51.4	32.8	65	2.5	2.84	1.1	1	Hemodialysis
0	0	Male	65	Diabetic nephropathy	12.6384	1	0	0	1	0	0	0	0	136	4	9.1	5.9	3.7	47	7.49	259	0.33	12.2	52.9	1	0	99	39.2	43.4	28	65.1		1.58	1.43	0	Hemodialysis
0	0	Male	73	Diabetic nephropathy	5.23562	1	0	0	0	0	1	0	1	132	4.4	9.4	4.6	3.7	35	10.34	80	0.15	10.3	46.2	1	0	69	31.9	39.3	28.3	54.8			1.57	0	Hemodialysis
0	0	Male	65	Diabetic nephropathy	4.53425	1	0	0	0	0	1	0	1	137	5.1	9.2	6.2	3.6	47	8.48	27	0.1	10.7	49.8	0	0	74	38	53.7						0	Hemodialysis
0	0	Male	77	Diabetic nephropathy	5.61096	1	0	0	0	0	1	0	0	140	4.9	9.4	5.9	4.4	65.4	10.15		0.06	10.7	48.4	0	0	60	37.3	48.7	32	63	5.23	3.47	1.49	1	Hemodialysis
0	0	Male	53	Diabetic nephropathy	1.30411	1	0	0	0	0	1	1	0	140	3.8	8.9	3.3	3.5	40	9.07	382	9.77	11.6	48.8	0	0	70	41.6	56.9	44.2	44.3			1.53	0	Hemodialysis
0	0	Male	61	Diabetic nephropathy	2.80548	1	0	1	0	0	0	0	1	137	4.9	9.4	5.1	4.2	39	7.85	176	0.65	11.9	43.4	1	0	101	38.3	49.8	42.7	30.2			1.12	0	Hemodialysis
0	0	Male	69	Diabetic nephropathy	9.46575	1	0	0	0	0	1	1	1	136	3.7	8.7	4.4	3.4	43.2	10.29	101	0	10.1	43.3	1	0	63	39.7	46.5	27.1	72	2.73	2.9	1.15	1	Hemodialysis
0	0	Male	43	Diabetic nephropathy	4.0274	1	0	0	0	0	1	0	1	140	4.4	9.7	7.1	3.4	57	13.4	103	0.37	9.5	49.2	0	0	107	47	55	33	70	2.8	4.13	1.1		Hemodialysis
0	0	Male	83	Diabetic nephropathy	1.62192	1	0	0	0	1	1	0	1	142	3.9	8.1	6.1	4	59.9	10.66	196	0.17	11.5	44.8	1	0	81	31.8	50.1	28.4	74.2	8	3.17	1.416	1	Hemodialysis
0	0	Male	76	Diabetic nephropathy	11.6986	1	0	0	0	0	0	0	1	143	4.4	8.5	4.4	3.7	47.3	9.01	141	0	12.5	46.3	1	0	73	43	46.3	25.6	76	7.64	1.46	1.9	1	Hemodialysis
0	0	Male	60	Diabetic nephropathy	6.18356	1	0	1	1	0	0	0	1	137	4.2	10.1	3.3	3.2	22.6	8.92	79	0.12	11.8	52.4	1	0	93	49.3	61.2	52	31	0.94	1.86	0.74	1	Hemodialysis
0	0	Male	74	Diabetic nephropathy	5.33699	1	0	0	1	0	1	1	1	140	5.7	8.3	3.6	3.3	65.3	13.44			11.1	50.4	1	0	76	46	63	51	39	4	1.8	1.3	0	Hemodialysis
0	0	Male	69	Diabetic nephropathy	2.70137	1	0	0	0	0	0	0	1	139	4.9	9.4	4.4	3.9	60	12.13	35	0.02	12.2	50.2	0	0	64	42.6	49.2	33.2	60.7			1.69	0	Hemodialysis
0	0	Male	59	Diabetic nephropathy	19.9425	1	0	0	0	0	1	0	1	143	4	10.3	5.3	3.1	37	11.2	20	1.34	10.7	38.86	0	0	66	35	46	25	77.4	3.9	2.61	1.4		Hemodialysis
0	0	Male	65	Diabetic nephropathy	12.537	1	0	0	0	0	1	1	1	141	6.4	9.5	9.4	3.5	70	9.7	375	1.01	11	47	0	0	79	45.7	48.3	35.8	50.7			1.71	0	Hemodialysis
0	0	Male	54	Diabetic nephropathy	2.36712	1	0	0	0	0	0	0	1	135	4.7	9.2	7	2.8	63	8.2	195	0.24	8.3	51.8	0	0	75	38	50	33	61	7	4.9	1.3	0	Hemodialysis
0	0	Male	81	Diabetic nephropathy	1.27671	1	0	0	1	0	0	0	0	140	5.8	9.7	5	2.7	78.9	7.33	62	0.2	9.9	43.5	1	0	65	30.5	41.6	32	46.6	2.8	2.46	1.3	1	Hemodialysis
0	0	Male	60	Diabetic nephropathy	7.01096	1	0	0	0	0	1	0	1	126	4.6	8.9	6	3.7	65	9.99	161	0.15	10	44.9	0	0	93	42.8	45	24.6	76.8		2.59		1	Hemodialysis
0	0	Male	75	Diabetic nephropathy	7.68219	1	0	0	0	0	0	0	1	136	3.6	8.8	4.9	2.8	46	8.74			10.9	40.3	1	0	88	29	42	28	63	1	3	0.9	1	Hemodialysis
0	0	Male	77	Diabetic nephropathy	8.10685	1	0	0	0	0	0	1	1	139	5.4	9.9	4.1	3.2	55.1	11.78			11.1	51.1	1	1	136	50	45	30	63	6	2.83	1.6	1	Hemodialysis
0	0	Male	66	Diabetic nephropathy	1.09863	1	0	0	0	0	1	1	1	145	4.2	8.2	4.6	3.7	35.7	11.44	209	0.45	9.9	55.5	0	0	86	38.6	51.9	31.5	69.4	4.3	2.4	1.6	0	Hemodialysis
0	0	Male	65	Diabetic nephropathy	4.79452	1	0	0	0	0	1	1	1	143	5	8.6	6.1	3.5	80.4	11.61	138	0	10.9	46.3	1	0	70	40.7	48.3	31.8	63	2.3	2.57	1.01	1	Hemodialysis
0	0	Male	45	Diabetic nephropathy	4.26027	1	0	0	0	0	1	1	1	143	5.3	9.2	5.7	4.1	74	17.09	63	0.14	11.8	47.7	0	0	91	48.7	49	32	63.7			1.52	0	Hemodialysis
0	0	Male	59	Diabetic nephropathy	8.50137	1	0	0	0	0	1	1	1	138	5.8	7.9	4.8	4	66.2	11.69	575	0.53	12.2	48.7	0	0	57	38.3	46.7	32.8	56.8	3.1		0.878	0	Hemodialysis
0	0	Male	46	Diabetic nephropathy	4.91781	1	0	0	0	0	1	0	1	144	4.1	9.5	4.3	4	53.2	10.05	69	0.03	11.6	39.1	0	0	74	28.8	47.2	27.1	73.6	7.3		0.962	0	Hemodialysis
0	0	Male	72	Diabetic nephropathy	4.08493	1	0	0	0	0	1	0	0	141	3.9	8.9	4.8	3.2	51.7	7.75	213	0.27	10.1	52.5	0	0	65	42.3	44	25	74.6	2.2	3.13	1	0	Hemodialysis
1	1	Female	58	Diabetic nephropathy	15.4521	1	0	0	0	0	1	1	1	140	5.1	9.8	4.2	3.8	66.2	10.9	94		10.8	50.2		0	70	35.3	51.4	32.1	67.2	26.2	1.31	3.51		Hemodialysis
1	1	Female	72	Diabetic nephropathy	24.3452	1	0	0	0	0	1	1	1	138	4.3	9.4	5.8	3.4	69.7	8.99	43.2	0.06	12.4	52.8	0	0	73	34.2	39.5	24.9	67.5	10.5	0.83	2.21	0	Hemodialysis
1	1	Female	69	Diabetic nephropathy	16.1562	1	0	0	0	0	0	1	0	133	5.3	9.5	4.3	4.3	59.6	7.23	413.6	0.09	10.6	59.9	0	0	78	46.7	44.1	27.7	67.3	29	0.82	3.68	1	Hemodialysis
1	1	Female	60	Diabetic nephropathy	11.6548	1	0	0	0	0	1	1	1	137	4.8	8.3	4.9	3.8	65	11.31	103	0.18	10.6	56	0	0	74	41.3	59.2	36.7	67.3	36.53	1.06	1.36	1	Hemodialysis
1	1	Female	84	Diabetic nephropathy	2.64384	1	1	1	0	0	1	0	0	138	5.2	8.7	3.9	3.9	45	4.48	62	0.1	11.4	51.8	1	1	96	31	46	35	49	22.86	1.37	3.76	1	Hemodialysis
1	1	Female	85	Diabetic nephropathy	19.6548	1	0	1	1	0	1	1	0	137	6.1	9.5	6	3.6	67.2	5.44	165	0.16	11.6	57.9	1	0	80	39.8	47.1	40	32	6.2	0.93	1.2	1	Hemodialysis
1	1	Female	77	Diabetic nephropathy	3.96712	1	0	0	0	0	1	0	0	138	5	9.5	6	3.5	61.5	8.37	99	0.63	9.6	61.3	1	0	74	50	46	25	78	22	0.6	3.37	1	Hemodialysis
1	1	Female	83	Diabetic nephropathy	2.4274	1	0	0	0	0	1	0	0	139	5.35	9.4	6.2	3.4	59.8	7.39	24	0.1	9.6	59.1	1	0	60	42.2	43.5	28.3	64.5	19	0.79	3.2	1	Hemodialysis
1	1	Female	74	Diabetic nephropathy	3.93973	1	0	0	0	0	1	0	0	144	3.8	9.1	3.3	3.5	35.3	3.57	132	0.24	12.1	42.3	0	0	92	34.5	34.2	20.9	70.6	1.93	0.8	2	0	Hemodialysis
1	1	Female	64	Diabetic nephropathy	3.23288	1	1	1	0	1	0	0	1	140	3.9	8.7	6.4	2.7	31.3	4.8		0.48	12.3	54		0	93	44.9	54.8	41.8	46.8	29.63	0.79		1	Hemodialysis
1	1	Female	61	Diabetic nephropathy	2.87123	1	0	0	0	0	1	1	1	139	5.1	8.9	4.1	3.7	77	10.76	338	0.09	10.5	53	0	0	85	39.7	48	29.8	68	21.59		2.32	1	Hemodialysis
1	1	Female	81	Diabetic nephropathy	1.16986	1	0	0	0	0	1	0	1	138	4.5	9.2	7.1	3.6	58.5	7.36	107		10.4	54.7	0	0	70	39	41	24	69	10	1	1.6	0	Hemodialysis
1	1	Female	59	Diabetic nephropathy	15.6986	1	0	0	0	0	0	0	1	139	4.2	8.8	9.2	4	82.5	11.1	5	0.28	11.6	49.7	1	1	108	35.3	52	38.8	49.7	5.33	0.98	1.15	0	Hemodialysis
1	1	Female	73	Diabetic nephropathy	1.18904	1	0	0	0	0	0	0	1	139	6.6	9.2	5.9	3.1	78.2	6.93	27	0.36	11.8	47	1	0	69	28.5	40.1	25.8	65.6	13.8	1.66	3.47	1	Hemodialysis
1	1	Female	78	Diabetic nephropathy	3.17808	1	0	0	0	1	0	0	1	138	3.2	9.2	4.1	4.1	56.6	5.11	63	0.11	10.7	51.69	1	0	69	43.5	45.7	23.6	79.9	40	1.33	3.16	1	Hemodialysis
1	1	Female	72	Diabetic nephropathy	2.2274	1	0	0	0	0	1	0	0	141	5.3	9	5.2	3.4	60.1	5.89	345	0.11	10.3	47.3	0	0	71	41.9	48.2	31.5	63.8	26.5	1.07	3.4	1	Hemodialysis
1	1	Female	80	Diabetic nephropathy	1.39178	1	0	0	0	0	1	0	1	141	4.9	8.1	6.5	2.9	85	6.96	225		8.4	47.5	0	0	73	34.9	33.5	19.8	72.9	21.2	0.35	2.3		Hemodialysis
1	1	Female	70	Diabetic nephropathy	22	1	1	0	0	0	0	0	1	139	5	8.9	6.7	3.3	73.8	8.6	20	0	11	50.5	1	0	84	41	41.7	29.7	55.64		0.65	4	1	Hemodialysis
1	1	Female	85	Diabetic nephropathy	15.3178	1	0	0	0	0	1	0	1	142	3.9	10	6.1	3.6	40.5	6.52	143	0.07	12.8	57.8	1	0	57	42.8	46.4	30.5	63.4	59.9	0.58	3.87	1	Hemodialysis
1	1	Female	85	Diabetic nephropathy	8.44384	1	0	0	0	0	1	0	1	136	4.4	9	4.6	4.2	62.3	8.02	88	0.13	11.6	52.7	1	0	45	38.9	42.1	23.3	76	29	0.9	3.4	1	Hemodialysis
1	1	Female	73	Diabetic nephropathy	5.50685	1	0	0	0	1	1	1	1	141	4.9	11.6	4.2	3.8	73.1	7.69	30	0.06	10.3	56.4	1	0	90	48	35.9	24.4	61.1	24.5	1.1	3.84	1	Hemodialysis
1	0	Female	72	Diabetic nephropathy	2.49041	1	0	0	0	0	1	0	0	139	5.2	9.5	4.8	3.4	60.6	8	223		10	48.7		0	83	25	45.2	30.5	61	10	1.15	2.15		Hemodialysis
1	0	Female	66	Diabetic nephropathy	8.86849	1	0	1	0	0	1	0	1	136	4.8	9.8	4.4	3.5	52.4	9.3	25		10.2	51.4		0	80	32.4	45.4	29.9	62.2	12.2	1.23	2.26		Hemodialysis
1	0	Female	85	Diabetic nephropathy	4.50411	1	0	0	0	0	1	0	1	129	4.4	9.3	4.9	3.5	47.3	6.52	154	0.03	12	57.4	1	0	66	36.2	27.5	17.9	66.3	12.2		2.3	1	Hemodialysis
1	0	Female	65	Diabetic nephropathy	4.04658	1	0	0	0	0	1	0	1	138	3.4	9.4	2.7	3.7	43.5	8.13	67	0.04	10.8	58.3	1	0	75	38	38	21	77			2	0	Hemodialysis
1	0	Female	55	Diabetic nephropathy	8.32055	1	0	0	0	0	0	1	1	142	5	9	6.6	3.9	60.2	10.33	382.1	0.03	12.1	48	0	0	53	36	42.3	26.7	67.1	17	1.73	2	0	Hemodialysis
1	0	Female	75	Diabetic nephropathy	4.03014	1	0	0	0	0	0	0	0	141	4.4	9.2	4.1	3.8	37.9	7.71	226.3	0.05	11.4	57.5	0	0	78	39	46.3	29.6	65.7	9	1.55	2.1	1	Hemodialysis
1	0	Female	83	Diabetic nephropathy	3.76986	0	0	0	0	0	1	0	1	135	5.1	8.8	6.4	4.4	93.6	10.13	244.6	0.02	13.5	46	0	0	74	37.4	54.6	34.7	65.7	10	2.16	2.27	0	Hemodialysis
1	0	Female	68	Diabetic nephropathy	4.02466	1	0	0	0	0	1	0	0	138	4	9	5.5	4	48	8.6	240	0.78	11.1	55.7	0	0	100	32	40	29	57	10	1.62	2.2	1	Hemodialysis
1	0	Female	73	Diabetic nephropathy	5.73973	1	0	0	0	0	1	0	1	144	5.1	9.3	4.6	3.4	63	7.9	73	0.03	10.3	43.1	0	0	76	48	54.7	33.2	69.1	10.9	1.95	2.27	1	Hemodialysis
1	0	Female	78	Diabetic nephropathy	3.7589	1	0	1	0	0	1	0	0	134	5.7	9.4	4.6	3.8	47.8	8.95	137	0.07	11.5	48.9	1	0	59	25.4	41	23.1	75.3	7.7	1.42	2	1	Hemodialysis
1	0	Female	66	Diabetic nephropathy	4.47123	1	0	0	0	0	1	0	1	140	3.9	9.3	6.7	3.5	64	9.1	144	0.09	10.4	60	1	0	96	42	45	26	69.2	14.2	1.44	2.7		Hemodialysis
1	0	Female	59	Diabetic nephropathy	2.68219	1	0	0	0	0	1	0	1	137	4.4	9.3	4.2	3.9	60.3	8.78	73	0.12	10.2	55.4	0	0	66	40.3	47.4	28.3	71	10.2	1.93	2.5	1	Hemodialysis
1	0	Female	88	Diabetic nephropathy	3.06849	1	0	0	0	0	0	0	1	136	4.3	9	4.7	3.2	43.2	6.03	110	0.05	12.1	53.8	1	0	67	41.4	39.9	24.2	70	8.5	1.5	2.04	1	Hemodialysis
1	0	Female	81	Diabetic nephropathy	4.1726	1	0	0	0	0	1	0	1	144	4.7	8.4	4.1	3	62.6	8.71	227	0.01	9.9	51.43	1	0	62	41.3	48.6	25.9	77.9	11.6	1.86	2.2	1	Hemodialysis
1	0	Female	65	Diabetic nephropathy	1.00822	1	0	0	0	0	0	0	1	138	6	6.4	7.3	3.7	85.3	9.3			11	45.8	1	0	67	45	40	26	62	12	1.2	2.3	1	Hemodialysis
1	0	Female	74	Diabetic nephropathy	1.72603	1	0	1	0	0	1	0	0	140	4.6	9.1	5.2	3.3	56.4	9.42	126		10.9	47	1	0	70	39	45	33	62	12	1.2	2.3	1	Hemodialysis
1	0	Female	65	Diabetic nephropathy	6.27123	1	0	0	0	0	1	1	1	140	5	10.3	6.5	3.2	42	8.1	72	0.03	8.5	52.4	1	0	85	41	51	30	72.1	13.7	1.8	2.5		Hemodialysis
1	0	Female	78	Diabetic nephropathy	9.0274	1	0	0	0	0	1	1	1	142	5	10	4	3.5	65	9.16	172	1.35	11.1	59.4	1	0	58	43.6	52.4	31.5	70.1	7.2	2.21	2	1	Hemodialysis
1	0	Female	83	Diabetic nephropathy	5.16986	1	0	0	0	0	1	1	1	139	6.4	8.7	7.2	3.9	78.1	11.33	290.5	0.05	10.1	51.7	1	0	66	36.8	33.3	22.4	62.3	15	1.04	2.83	1	Hemodialysis
1	0	Female	79	Diabetic nephropathy	1.80274	1	0	0	0	0	0	0	1	136	4.4	10.4	6	3.5	47.1	8.39			12.7	47.5	1	0	75	35	44	26	74	13	1.21	2.5	1	Hemodialysis
1	0	Female	71	Diabetic nephropathy	6.47671	1	0	1	0	0	1	0	1	138	5.2	9.2	6.6	3.5	57	8.68	603	0.06	13.1	48.8	1	0	108	33	41.4	28.1	60.9		1.4	2.6	1	Hemodialysis
1	0	Female	94	Diabetic nephropathy	8.88219	1	0	0	0	0	1	0	1	143	5.5	9.8	4.7	3.3	45.3	6.57	41	0.12	10.7	49.2	1	0	65	35	43.7	27.5	67.2	12.2	2.11	2.77	1	Hemodialysis
1	0	Female	86	Diabetic nephropathy	1.64658	1	0	0	0	0	1	1	1	139	5.5	9.3	6	3.4	52	9.03	115	0.03	11.9	52.8	1	0	95	36.7	37.4	25	62.6		1.28	2.3	1	Hemodialysis
1	0	Female	69	Diabetic nephropathy	1.55616	1	0	0	0	0	1	0	1	140	6.4	8.4	7.5	3.6	53	10.24	140	0.07	10.9	43.7	1	0	65	29.4	42.1	28.1	62.2	8.3	2.22	2.19	1	Hemodialysis
1	0	Female	73	Diabetic nephropathy	2.11507	1	0	0	0	0	1	0	0	139	5.1	8.5	3.7	3.7	37	6.48	245	0.02	10.8	52.9	1	0	76	38.3	45.6	28	68.9	13.8	1.63	2.5	0	Hemodialysis
1	0	Female	68	Diabetic nephropathy	15.5918	1	0	0	0	0	1	0	0	144	4.1	9.1	5.1	3.2	38.9	8.48	221	0.17	8.5	48.4	0	0	67	36	44.1	24.9	74.9	10.2	1.75	2.3	1	Hemodialysis
0	0	Female	66	Diabetic nephropathy	19.4575	1	0	0	0	0	1	0	1	139	5.3	8.4	5	3.5	48.3	7.2	37		10.3	48.9		0	78	37.7	50.8	31.4	68.1	6.9	1.88	1.77		Hemodialysis
0	0	Female	74	Diabetic nephropathy	15.0137	1	0	0	0	0	1	0	0	137	4.1	9.4	4.9	3.6	31.3	6.5	205		10.8	59.8		0	40	46.1	45.1	30.5	60.8	4	1.83	1.52		Hemodialysis
0	0	Female	81	Diabetic nephropathy	6.99178	1	0	0	0	0	1	0	1	140	4.5	8.9	4.8	3.6	60.5	7.7	306		10.5	50.7		0	65	34.2	45.3	30.8	60.3	5.8	2.12	1.62		Hemodialysis
0	0	Female	66	Diabetic nephropathy	3.79726	1	0	0	0	0	1	0	0	141	4.3	8.7	8.3	3.3	99.8	9.1	208		9.5	54.9		0	58	42	51.1	36	56.3	7		1.77		Hemodialysis
0	0	Female	69	Diabetic nephropathy	11.0274	1	0	0	0	0	1	0	0	138	5.5	8.3	6.9	4	66.1	9.4	88		10.8	48.8		0	69	20.2	39.2	24.7	67.5	4.5	2.15	1.4		Hemodialysis
0	0	Female	66	Diabetic nephropathy	3.53973	1	0	1	0	0	1	0	1	132	5.5	8.8	4.6	3.8	54.5	6.4	110		10.2	58.6		0	73	29.1	53.3	41.2	45.2	3.4	1.92	1.28		Hemodialysis
0	0	Female	67	Diabetic nephropathy	11.1151	1	0	0	0	0	1	1	1	142	6	9.4	9.1	3.8	111.7	12.6	220		11.6	54.6		1	68	39.8	51.7	35.4	59.1	4.5	2.85			Hemodialysis
0	0	Female	80	Diabetic nephropathy	4.15616	1	0	0	0	0	1	0	0	139	3.8	8.7	5.2	3.4	43.7	6.3	208		11.3	51.4		0	74	32.7	43.6	24.1		3.6	2.16	1.31		Hemodialysis
0	0	Female	71	Diabetic nephropathy	7.20822	1	0	0	0	0	1	0	1	136	4.8	9.9	3.5	4	61.4	9.9	99		12	49		0	73	29.7	41.4	27.8	61.8	5.4	2.27	1.59		Hemodialysis
0	0	Female	38	Diabetic nephropathy	4.86575	1	0	0	0	0	1	0	1	135	4.6	10.1	4.1	3.6	51	10.5	138		10.6	49.8		0	79	33.6	44.5	27.8	67.8		2.16			Hemodialysis
0	0	Female	71	Diabetic nephropathy	12.3699	1	0	0	0	0	1	0	1	134	5	8.6	2.9	3.9	47.2	9.4	119		11.9	59.5		0	79	28	47.7	36.4	47.3	3.9	2.24			Hemodialysis
0	0	Female	70	Diabetic nephropathy	3.90137	1	0	0	0	0	1	0	1	139	5.6	9.3	7.5	3.5	80.3	10.6	153		12.3	48.7		0	74	42.1	48.4	32.4	61.5					Hemodialysis
0	0	Female	66	Diabetic nephropathy	1.28219	1	0	0	0	0	1	0	1	138	5.4	9.2	8.9	3.7	67.4	9.1	38		12.2	50.2		0	59	31.6	48.7	32.9	60.6					Hemodialysis
0	0	Female	73	Diabetic nephropathy	4.23288	1	0	0	0	0	1	0	1	138	5.4	8.6	9.5	3.6	67.7	7.1	142		12.5	50		0	49	32.4	49	31.1	66.1		2.44			Hemodialysis
0	0	Female	61	Diabetic nephropathy	8.15068	1	0	0	0	0	1	1	1	138	5.9	9.5	6.4	4	74.3	12.5	218		11.7	60.4		0	74	33	48.1	32.3	61.2	5.4		1.57		Hemodialysis
0	0	Female	65	Diabetic nephropathy	3.39726	1	0	0	0	0	0	0	1	140	4.2	8.6	5.9	3.8	34	10.04	165		10.9	50.6		0	70	26.9	46	30.2	63.4					Hemodialysis
0	0	Female	79	Diabetic nephropathy	4.89863	1	0	0	0	0	0	0	1	141	5.1	8.9	5.4	3.2	58.7	8.7	131		9.6	54		0	68	24.9	41.9	28.6	60.2	4.6	1.37	1.5		Hemodialysis
0	0	Female	76	Diabetic nephropathy	30.1726	0	0	0	0	0	1	0	1	141	3.9	8.8	5.8	3.6	41.7	8.41	170		11.6	58.8		0	74	28.5	43.5	28.2	64.8					Hemodialysis
0	0	Female	75	Diabetic nephropathy	2.58356	1	0	0	1	0	1	0	1	139	4.7	9.6	5.5	2.7	47.5	7.1	119		10.3	61.7		0	76	27.9	52.6	37.8	54					Hemodialysis
0	0	Female	68	Diabetic nephropathy	5.84658	1	0	0	0	0	1	0	1	139	4.3	10.2	3.5	3.4	40.1	6.63	25		10.1	58.7		0	87	36	49.9	36.9	50.9	4.4	2.34	1.47		Hemodialysis
0	0	Female	81	Diabetic nephropathy	2.08219	1	0	1	0	0	1	0	1	139	4.3	9	3.7	3.2	68.8	6.72	133	0.08	10.1	55	1	0	86	38	41	25	70	1	2.88	1.65	1	Hemodialysis
0	0	Female	45	Diabetic nephropathy	10.189	1	0	0	0	0	1	1	1	142	5.4	8.7	5.7	3.9	50	10.01	67	0.07	12	48	0	0	72	30.1	44.7	28	67.4	9.68	2.18	1.56	0	Hemodialysis
0	0	Female	83	Diabetic nephropathy	6.9589	1	0	0	0	0	1	0	1	132	6	9.4	5.9	3.5	71	11.45	71	1.1	12.1	49.3	1	0	70	35	52	36	59	2.8	2.94	1.21	0	Hemodialysis
0	0	Female	80	Diabetic nephropathy	5.80822	1	0	0	0	0	1	0	0	138	4	8.8	4.2	3.5	54	6.24	154	2.5	12.3	49.5	1	0	76	38	51	31	69	2.01	2.77	1.1	1	Hemodialysis
0	0	Female	61	Diabetic nephropathy	2.30685	1	0	0	0	0	1	0	1	138	5.1	9.1	7.6	3.9	78	6.69	149	0.2	10.6	46.2	1	0	74	26	46	28	68	4.08	2.4	1.61	1	Hemodialysis
0	0	Female	75	Diabetic nephropathy	7.57534	1	0	1	0	0	1	0	0	139	4.7	8.9	4.8	3.7	62	5.82	203	0.1	12.1	48.8	1	0	59	29	51	33	66	3.09	2.41	1.33	1	Hemodialysis
0	0	Female	70	Diabetic nephropathy	1.06027	1	0	0	0	0	0	0	1	137	5.9	8.6	6.4	4	69	9.02	164	0.1	12.4	56.7	1	0	99	30	44	29	64	4.16	2.87	1.43	0	Hemodialysis
0	0	Female	80	Diabetic nephropathy	4.69863	1	0	0	0	0	1	0	0	135	3.6	9.82	3	3.5	27.7	4.56	104	0.07	10.5	51	1	0	77	37	48	42	30	4.2	1.28	1.45	1	Hemodialysis
0	0	Female	83	Diabetic nephropathy	5.84658	1	0	0	0	0	1	1	1	138	4	9.1	3.4	3.2	36.5	9.38	98	0.08	8.7	51.4	1	0	82	31	36	22	72			1.63	1	Hemodialysis
0	0	Female	84	Diabetic nephropathy	18.4849	1	0	0	0	0	1	0	1	143	4.3	8.9	4.7	3.2	49	6.29	134	0.27	10.3	42.9	1	0	68	31	48	27	74	13	1.6	1.8	1	Hemodialysis
0	0	Female	62	Diabetic nephropathy	5.54795	1	0	0	0	0	1	1	1	141	5.8	8.5	4.8	4	91	15.03	115	0.04	10.7	47.4	0	0	69	36.6	44.8	26.9	70.9	8.86	2.5	0.85		Hemodialysis
0	0	Female	73	Diabetic nephropathy	2.07397	1	0	0	1	0	1	1	1	140	5.1	8.9	5.1	3.9	41.1	12.6	117	0.2	11.3	56.8	0	0	71		47.1	30.1	65.6		1.36	0.8		Hemodialysis
0	0	Female	80	Diabetic nephropathy	1.18356	1	0	0	0	0	0	1	1	138	5.6	8.3	4.4	3.6	77.2	8.58	186	0.04	10.4	53.2	1	0	68	30	37	21	68		1.9		1	Hemodialysis
0	0	Female	59	Diabetic nephropathy	3.47123	1	0	0	0	0	1	0	1	137	5.1	8.8	4.6	3.8	89	11.07	39	0.07	11.7	52.1	1	0	62	36.8	50.7	40.6	40.6			1.18	0	Hemodialysis
0	0	Female	50	Diabetic nephropathy	5.97808	1	0	0	0	0	1	0	1	144	4.9	9.4	6.7	3.7	72.4	11.9	241	0.06	11.6	54.9	0	0	91	25.3	39.1	28.6	53	3.6	2.2	1.49	0	Hemodialysis
0	0	Female	56	Diabetic nephropathy	1.73973	1	0	0	0	0	1	1	1	142	3.7	8.5	4.6	3.6	38	9.06	120	0.07	8.9	53.5	0	0	69	47.6	54.8	32.9	70.1	4.08	3.38	1.29	0	Hemodialysis
0	0	Female	63	Diabetic nephropathy	10.4356	1	0	1	0	0	1	1	1	141	4.5	9	6	3.5	64.4	10.8	252		11.1	53.7	1	0	72	38	46	28	69			0.97	1	Hemodialysis
0	0	Female	73	Diabetic nephropathy	4.59726	1	1	0	0	0	1	0	1	139	4.5	8.6	5.5	3.4	48.6	8.18	258		11.5	50.3	0	0	84	49	53	32	70	5	1.83	1.69	0	Hemodialysis
0	0	Female	74	Diabetic nephropathy	4.30959	1	0	0	0	0	1	0	1	131	4	8.9	5.3	3.4	60.7	9.39	157	0.02	11.3	50.7	0	0	79	38	37	25	62	7	2.3	1.67	0	Hemodialysis
0	0	Female	76	Diabetic nephropathy	2.2274	1	0	0	0	0	1	1	0	136	3.8	8.5	6.5	3.2	61.8	7.35	296		9.7	50	1	0	75	48	46	28	70	3	2.3	1.32	1	Hemodialysis
0	0	Female	67	Diabetic nephropathy	1.09863	1	0	0	0	0	1	0	1	140	3.9	8.1	5.1	3.5	74.8	7.79	116	0.08	10.7	51	0	0	61	41	39	22	71	4	1.7	1.57	0	Hemodialysis
0	0	Female	69	Diabetic nephropathy	5.24932	1	0	0	0	0	1	1	0	136	4.66	9.2	6.8	3.5	56.8	9.58	17	1.39	11.5	58.8	1	0	60	46.8	50.5	32	66.2	6.2	1.54	1.9	1	Hemodialysis
0	0	Female	90	Diabetic nephropathy	1.01918	1	0	0	0	0	1	0	1	135	4.4	10	7	4	71.7	9.3	18	0.29	12	57.7	1	0	60	40	39.4	26.7	61.1	4.4	2.15	1.6	1	Hemodialysis
0	0	Female	83	Diabetic nephropathy	3.99726	1	0	1	0	0	1	0	0	141	4	8.6	5.3	3.7	54.4	6.72	226	0.02	10.5	48.5	1	0	77	35.6	40	21.3	78.6	4.95	2.77	1.6	0	Hemodialysis
0	0	Female	49	Diabetic nephropathy	4.25753	1	0	0	0	0	1	0	1	136	3.8	9.4	3.9	3.7	36.9	8.6	147	0.67	9.9	48.5	0	0	76	43.3	44.3	24.1	77.1	9.4	1.38	1.531	1	Hemodialysis
0	0	Female	63	Diabetic nephropathy	11.263	1	0	0	0	0	1	1	1	139	5	9.4	5	3.4	41.2	10.22	122	3.91	10.3	57.1	1	0	79	39.4	46.7	31.5	60.9	13	1.26	1.806	1	Hemodialysis
0	0	Female	71	Diabetic nephropathy	6.32329	1	0	0	0	0	1	0	1	141	4.3	9.4	5.4	3.36	75	9.8	122	0.03	12.3	50.4	1	0	80	27.1	45.1	25.6	74.1		1.5	1.3		Hemodialysis
0	0	Female	87	Diabetic nephropathy	6.2	1	0	0	0	0	1	1	1	137	4.2	8.6	5	4.2	61.5	6.42	155	0.06	10.7	56.9	1	0	65	42.5	38.7	21	77.7	9.5	1.17	1.544	1	Hemodialysis
0	0	Female	72	Diabetic nephropathy	5.77534	1	0	0	0	0	0	0	0	136.5	5.42	9.9	6.4	3	50.4	8.41	217.8	1.45	10	44.9	1	0	82	34.4	38.4	24.5	66.4	5.61	1.78	1.63	1	Hemodialysis
0	0	Female	72	Diabetic nephropathy	1.28767	1	0	0	0	0	1	0	0	140	4.3	8.8	6	3.8	65.5	5.42	168	0.08	10.6	50.5	0	0	80	36	48.4	32.3	61.8	4.2	2.02	1.4	1	Hemodialysis
0	0	Female	74	Diabetic nephropathy	2.15342	1	0	0	0	0	0	0	0	139	3.4	9.3	3.3	3.4	33.4	6.04	145	0.02	11.1	50.5	1	0	58	31	41	30	55	5	1.5	1.6	1	Hemodialysis
0	0	Female	81	Diabetic nephropathy	4.05479	1	0	0	1	0	1	0	1	138	5.7	8.7	6.1	3.5	61	8.09	26	0.14	11.7	49.49	0	0	58	41.1	46.7	25.4	77	3.04	2.39	1.36	0	Hemodialysis
0	0	Female	60	Diabetic nephropathy	12.6986	1	0	0	0	0	1	1	1	143	4.6	9	5.7	3.6	52	11.13	176	0.01	11.7	46.7	0	0	92	36	49.5	35.2	55.5			1.4	0	Hemodialysis
0	0	Female	83	Diabetic nephropathy	2	1	0	1	0	0	1	0	1	136	3.7	9.4	4.8	3.1	54	7.77	119	0.3	10.6	52.4	1	0	73	34.3	49.4	40.6	37	7		1.833	1	Hemodialysis
0	0	Female	58	Diabetic nephropathy	5.51781	1	0	0	0	0	1	0	0	141	5.6	9.9	2.3	3.5	49.4	7.24	60	0.13	12.2	60.1	1	0	106	40.3	51.3	39.7	45.3	4.31	3.31	1.65	1	Hemodialysis
0	0	Female	75	Diabetic nephropathy	4.91781	1	0	0	0	0	1	0	1	139	4.7	8.7	6.7	3.7	69.3	8.53	240	0.16	11	52.9	0	0	68	37.6	41.4	22.5	77	3.7	2.5	1.3	1	Hemodialysis
0	0	Female	67	Diabetic nephropathy	6.93151	1	0	0	0	0	1	1	1	136	4.7	8.6	4.6	3.5	81.4	8.8	805	0.1	13.5	53.6	1	0	83	40.3	43.2	24.7	74.2	3.2		1.4		Hemodialysis
0	0	Female	61	Diabetic nephropathy	3.07945	1	0	0	0	0	0	0	1	142	5.1	9.6	7.6	3.3	59	5.51	90	11.5	12.8	48.9	1	0	93	28	25.2	12.8	82			1.37		Hemodialysis
0	0	Female	67	Diabetic nephropathy	2.12603	1	0	0	0	0	1	0	1	139	4.9	9	6.3	3.5	61	9.02	141	0.1	10.5	49.7	0	0	65	28.9	56.2	49.6	25.2	3.9	2.11	1.76	0	Hemodialysis
0	0	Female	84	Diabetic nephropathy	15.1534	1	0	0	0	0	1	0	0	141	4.3	9	4.2	3.1	39	5.62	175	0.3	10.3	49	1	1	88	48.5	42.5	28.8	60.8	6.6	2.47		1	Hemodialysis
0	0	Female	68	Diabetic nephropathy	2.96712	1	0	0	0	0	1	1	1	138	4.3	9	4.8	3.3	43.4	6.7	67.02		10.9	55.5		0	75	41	49	27	76				0	Hemodialysis
0	0	Female	79	Diabetic nephropathy	21.526	1	0	0	0	0	1	0	1	135	5.4	8.8	5.7	3.3	60.5	8.08	245.5	0.03	11	52		0	60	40	35	22	66				0	Hemodialysis
0	0	Female	76	Diabetic nephropathy	3.00548	1	0	0	0	0	1	0	0	129	5.8	9.7	4.2	3.1	46.3	3.71	164	0.03	9.5	54.5	1	1	80	45	49	41.5	32.2	3.59	1.38	1.27	0	Hemodialysis
0	0	Female	60	Diabetic nephropathy	1.63562	1	0	1	1	0	1	0	1	141	4.6	9.1	5.4	3.6	53.2	7.57	182	0	11.8	50	0	0	68	43	51	30	71	9	1.4			Hemodialysis
0	0	Female	68	Diabetic nephropathy	9.22192	1	0	0	0	0	0	0	1	142	4.5	8.8	5.2	4.1	74	10.31	178	0.96	10.2	55.3	0	0	74	34.4	43.2	25.6	71	5.5	3	1.6	1	Hemodialysis
0	0	Female	58	Diabetic nephropathy	2.2137	1	0	0	0	0	1	0	1	134	5.1	8.9	5.8	3.2	74.9	8.41	275	0.03	11.4	42.03	1	0	101	31	41	28	60				1	Hemodialysis
0	0	Female	69	Diabetic nephropathy	6.16986	1	1	1	0	0	0	0	0	137	4.6	9.5	3.9	3.1	45	5.59	154	0.1	10.9	57.9	1	0	68	37.1	47.4	30.4	65.3		1.53	1.94	1	Hemodialysis
0	0	Female	83	Diabetic nephropathy	1.96712	0	0	0	0	0	0	0	1	139	4.5	8.3	4.3	3.8	51.8	8.45			11.3	48.8	1	0	77	36	47	30	70	8	2.4	1.9	1	Hemodialysis
0	0	Female	43	Diabetic nephropathy	3.4	1	0	0	0	0	1	1	1	142	5.2	9.2	3.7	3.5	65.3	10.29	51	0.25	11.3	49	0	0	91	33.6	49.5	34.2	58.2	5.09	4.12	1.61		Hemodialysis
0	0	Female	47	Diabetic nephropathy	3.53425	1	0	0	0	0	1	1	1	136	6	8.3	5.1	3.8	80	12.7	184	0.1	10.9	51	0	0	89	37.7	39.2	28.1	55.3			1.32	0	Hemodialysis
0	0	Female	72	Diabetic nephropathy	3.8274	1	0	0	0	0	1	0	1	141	4.8	9.3	5.9	3.4	60	7.44	85	0.2	11.5	45.8	0	0	78	26.2	36.3	25.1	59.5			1.77	0	Hemodialysis
0	0	Female	74	Diabetic nephropathy	1.14521	1	0	0	0	0	1	1	0	140	7.7	9.5	8.7	3.5	65	7.27	103	0.01	10	54.4	0	0	87	34.4	54.5	36	62.3	12.8	1.8	0.97	0	Hemodialysis
0	0	Female	72	Diabetic nephropathy	2.80274	1	0	0	0	0	1	0	1	139	5.1	9.5	3.9	3.4	45	6.99	36	0.02	10.9	62.5	1	0	76	42.6	44.5	27.5	68.6	9	1.73	0.83	1	Hemodialysis
0	0	Female	63	Diabetic nephropathy	1.45479	1	0	0	0	0	0	0	1	139	4.5	9.9	4.9	3.34	49.1	5.55	94	0.1	11.3	43.3	1	0	71	37.8	50.1	27.1	76		1.85	1.64		Hemodialysis
0	0	Female	71	Diabetic nephropathy	1.22192	1	0	0	1	0	0	0	1	139	5.8	9.5	6.2	3.77	86.9	7.86	68	0.05	10.3	53	1	0	60	36.3	31.5	17.6	76		1.2			Hemodialysis
0	0	Female	86	Diabetic nephropathy	1.49315	1	0	0	1	0	0	0	0	145	3.6	8.7	4.1	2.82	34.6	6.14	24	0.05	10.7	49	1	0	70	32.1	43.1	25.6	71		1.93	1.59		Hemodialysis
0	0	Female	82	Diabetic nephropathy	4.39452	1	0	0	1	0	1	0	0	136	6.7	10.7	6.4	3.3	68.4	7.68	156	0.25	10.1	59.8	1	0	66	37.8	39.8	25.3	66.6	3.62	3.36	1.32	1	Hemodialysis
0	0	Female	79	Diabetic nephropathy	6.14795	1	0	0	0	0	1	1	0	140	5.7	8.9	3.2	3.3	54.4	7.22	180	0.05	10.3	59	1	0	69	32.2	49.2	38.1	45.3	3.65	3.54	1.5	1	Hemodialysis
0	0	Female	63	Diabetic nephropathy	8.38082	1	0	0	0	0	0	0	1	139	5.9	9.9	6.9	3	73.3	8.59	35	0.17	10.3	56.4	1	0	64	28.3	43.6	32.4	50.6	4.27	3.27	1.54	1	Hemodialysis
0	0	Female	83	Diabetic nephropathy	6.06301	1	0	0	1	0	1	0	0	141	4.2	9	6.4	3.6	54.9	7.36	109	0.06	11.4	50.5	0	0	81	39.6	55.1	40.4	51.6	2.02	3.86	1.06	0	Hemodialysis
0	0	Female	60	Diabetic nephropathy	1.18904	1	0	0	0	0	1	0	1	146	6.1	8.7	5.9	3.7	75.5	8.01	100	0.05	10	46.5	0	0	77	30.1	40.1	29.9	50.9	2.45	3.69	1.27	0	Hemodialysis
0	0	Female	77	Diabetic nephropathy	1.23836	1	0	0	0	0	1	0	1	138	4.6	8.8	3.9	3.8	69.3	6.67	251	0.05	11	51.3	0	0	83	31.7	44	28.2	65.4	2.34	3.7	1.16	1	Hemodialysis
0	0	Female	63	Diabetic nephropathy	5.31233	1	0	0	0	0	1	0	0	142	3.7	9.2	3.8	3.4	36	6.2	95	0.35	10	53.8	0	0	75	47	49	33	60.8	5.3	2.71	1.6		Hemodialysis
0	0	Female	63	Diabetic nephropathy	5.4411	1	0	0	0	0	1	0	1	140	3.9	9.3	2.9	2.8	24.3	6.89	36	3.35	10.2	44.4	1	0	74	26.3	42.9	26.1	70	2.35	2.65	0.97	0	Hemodialysis
0	0	Female	65	Diabetic nephropathy	4.23288	1	0	0	0	0	1	0	0	146	4.7	8.8	5.4	4.3	41.2	5.89	168		10	50.7	0	0	75	39	46	30	66	6	1.6	1.8	1	Hemodialysis
0	0	Female	77	Diabetic nephropathy	1.73151	1	0	0	0	0	1	0	1	140	4.8	8.1	4.2	3.7	49.4	7.97	237	2.59	11.3	54.6	1	0	91	32.1	48.1	31.5	63.5	1.8			0	Hemodialysis
0	0	Female	68	Diabetic nephropathy	3.25205	1	0	0	0	0	1	0	1	139	5.3	9.3	5.7	3.6	63.7	10.13	129	0.71	10.6	55.2	1	0	59	31	42	27.1	65.3	5.3	3.46	1.8	1	Hemodialysis
0	0	Female	82	Diabetic nephropathy	3.10959	1	0	0	0	0	1	0	1	143	3.7	9.6	4.7	3.6	74	6.32	42	0.02	11.7	52.4	0	0	55	37.1	43.9	29.4	61.8			1.38	0	Hemodialysis
0	0	Female	84	Diabetic nephropathy	6.9726	1	0	0	0	0	1	0	1	138	5.5	9	4.8	3.2	44.4	8.76	124	0.06	10.7	59	1	0	76	28	44	28	67.2	2.34	3.46	1.18	1	Hemodialysis
0	0	Female	82	Diabetic nephropathy	3.29315	1	0	0	0	0	1	1	1	142	4.4	10.8	3.1	3.6	71.2	9.09	54	0.05	11.3	53.9	1	0	74	36.7	44.9	32.2	54.8	3.78	3.3	1.39	1	Hemodialysis
0	0	Female	80	Diabetic nephropathy	11.9123	1	0	1	0	0	0	1	1	145	4.6	8.2	4.1	3.9	53	12.18	38	0.05	11	52.7	1	0	72	34.7	45.2	31.7	57.2		2.5	1.65	0	Hemodialysis
0	0	Female	66	Diabetic nephropathy	7.00548	1	0	0	0	0	1	0	1	140	4.6	9.1	4.4	4	64	9.38	188		10.9	53.4	0	0	79	44	53	33	69	5	2.7	1.6	1	Hemodialysis
0	0	Female	80	Diabetic nephropathy	26.4192	1	0	0	0	0	0	1	1	139	5.2	10.1	2.5	3.3	95	13.59	132.7		12.4	46.5		0	85	33	45	29	67				0	Hemodialysis
0	0	Female	46	Diabetic nephropathy	4.33973	1	0	0	0	0	1	0	1	137	4.2	9.3	4.3	3.9	56.3	10.91	136	0.14	11	43.2	0	0	78	32.3	40.1	26.5	63	3.7	2.8	1.3	1	Hemodialysis
0	0	Female	63	Diabetic nephropathy	5.6411	1	0	1	0	0	0	0	1	136.4	4.96	9.1	4.1	3.7	42.5	7.3	127	0.22	11	55	1	0	79	40.4	42.6	28.3	54.94	5.27	2.32	1.55	1	Hemodialysis
0	0	Female	53	Diabetic nephropathy	6.64384	1	0	0	0	0	1	0	1	136.1	5.53	10.1	5.4	3.5	65.9	12.87	241	0.26	11.9	48.1	1	0	93	33.1	42	27.6	51.23	2.54	2.47	1.12	1	Hemodialysis
0	0	Female	54	Diabetic nephropathy	4.99452	1	0	0	0	0	1	1	1	138	5.8	9.3	8	3.6	72	10.6	155	0.1	10.9	54.6	1	0	77	44	45	32	57					Hemodialysis
0	0	Female	68	Diabetic nephropathy	1.21918	1	0	1	0	0	1	0	0	142	4	8.9	4	3.5	36.7	6.2	112	0.02	11.7	46.9	0	0	67	29.8	36.3	21.4	72.7	4.3	2.9	1.6	0	Hemodialysis
0	0	Female	66	Diabetic nephropathy	3.28493	1	0	0	0	0	1	1	1	143	4.9	9.5	8.1	4.2	87	10.93	57	0.02	12.5	44.7	1	0	75	31.5	42	26.9	65.9			1.8	0	Hemodialysis
0	0	Female	59	Diabetic nephropathy	10.1589	1	0	0	0	0	1	1	1	139	5.5	8.7	3.9	3.6	83.8	9.96	187	0.05	10.8	47.7	0	0	92	32.1	47.9	26.4	76	5.1	1.14	1.48	0	Hemodialysis
0	0	Female	63	Diabetic nephropathy	2.8411	1	0	0	0	0	1	0	1	136	4.6	9.5	2.6	3.9	55.1	8.38	193	0.05	13	51.7	0	0	67	35	45.4	32.5	54.8	6	1.5	1.56	0	Hemodialysis
0	0	Female	82	Diabetic nephropathy	5.4274	1	0	1	0	1	1	0	1	141	5.3	9	4.2	3.4	79.1	8.18	125	0.06	11.2	47.5	1	0	72	28.2	40.4	25	68.8	3.6	1.17	1.18	0	Hemodialysis
0	0	Female	83	Diabetic nephropathy	8.85479	1	0	0	0	0	0	0	1	139	5.6	8.8	4.9	2.9	81.8	4.41	65	0.4	9.4	53.9	1	0	81	30.5	40.7	25.5	68	2.2	1.95	1.1	1	Hemodialysis
0	0	Female	71	Diabetic nephropathy	14.5562	1	0	1	0	0	1	1	1	144	5.3	9.1	4.6	3.2	46.3	9.53			8.8	54		0	94	42	36	23	65				0	Hemodialysis
0	0	Female	50	Diabetic nephropathy	3.52055	1	0	0	0	0	0	0	1	140	4.3	8.8	5.8	3.8	43.4	7.6	67	0.05	10.4	48.5	0	0	77	36.3	46.3	33.1	60	4.68	1.58	1.69	0	Hemodialysis
0	0	Female	69	Diabetic nephropathy	12.2438	1	0	1	0	0	1	1	1	138	4.2	10	5	3.1	32.9	9.04	190	0.79	11.5	49.8	1	0	89	42.2	47.9	34.8	53.1	4.9	2.16	1.6	1	Hemodialysis
0	0	Female	66	Diabetic nephropathy	8.67945	1	0	0	0	0	1	1	1	143	5	8.9	6.6	3.5	89	8.46	162	0.4	9.9	56.8	1	0	54	42	50	40	39	3	2.71	1.23	0	Hemodialysis
0	0	Female	80	Diabetic nephropathy	1.00822	1	0	0	0	0	1	0	1	138	4.2	11.2	4.5	2.9	55.7	8.25	53		10.1	59.5	1	1	85	47	47	32	61	5	1.8	1.5	1	Hemodialysis
0	0	Female	78	Diabetic nephropathy	4.05205	1	0	0	0	0	0	0	1	142	5.2	9.5	4.5	3.5	62.3	7.94	132	2.54	10.2	56.8	1	0	66	37	43.8	32	54	2.32	3.78	1.14	1	Hemodialysis
0	0	Female	70	Diabetic nephropathy	10.4384	1	0	0	0	0	1	0	1	142	5.4	8.6	6.2	4	69.7	10.78	268	0.02	11.2	55	1	0	64	36.2	43.9	28.1	65.8				0	Hemodialysis
0	0	Female	73	Diabetic nephropathy	7.49589	1	0	0	0	0	1	0	0	138	3.8	9.7	5.1	3.3	28.8	3.73	95		11.9	51.3	1	0	95	34	40	24	69	1	2.5	0.8	0	Hemodialysis
0	0	Female	73	Diabetic nephropathy	3.03288	1	0	0	0	0	1	0	1	143	5.7	9	4	3.5	68	6.82	122	0.19	10.3	49.7	0	0	90	41.2	55.4	44.7	39.3			1.05	0	Hemodialysis
0	0	Female	80	Diabetic nephropathy	14.3644	1	0	1	0	0	1	1	1	140	4.7	10.1	4.8	3.2	59.8	6.68	130	1.51	10.6	52.9	1	0	79	41	44.4	27.5	68	4.4	1.7	1.4	1	Hemodialysis
0	0	Female	57	Diabetic nephropathy	16.8548	1	0	0	0	1	1	0	1	139	3.7	9	4.2	3.5	75.1	9.86	267	0.21	11.1	43.47	0	0	81	29.2	46.2	34.5	50.2	10.1	1.58	1.58	0	Hemodialysis
0	0	Female	78	Diabetic nephropathy	1.16438	1	0	0	0	0	0	0	1	140	3.7	9.5	4.2	3.6	68	6.74	79	0.05	12.1	44.3	1	0	88	32.3	38.8	25.6	63.8		3.17	1.46	0	Hemodialysis
0	0	Female	68	Diabetic nephropathy	13.8	1	0	0	1	0	1	1	1	142	4.6	8.5	6.2	3.28	61.6	10.24	61	0.62	11.3			0	80		36.6	25	60		1.61	1.83		Hemodialysis
0	0	Female	47	Diabetic nephropathy	11.4685	1	0	0	0	0	1	0	1	136	5.4	9.2	6	3.53	47.4	9.96	177	0.09	12.9	47.9	1	0	90	29.1	40.4	31.2	46					Hemodialysis
0	0	Female	86	Diabetic nephropathy	5	1	0	0	0	0	1	0	1	133	5.4	8.6	6.9	3.47	71.3	7.77	123	0.04	9.1	47.8	1	0	83	28	35.3	24.6	58.1		1.27	1.69		Hemodialysis
0	0	Female	57	Diabetic nephropathy	6.86849	1	0	0	0	0	1	0	1	139	4.3	9.1	5.3	3.14	49.4	10.05	335	0.18	13.4	53.6	0	0	92	33.2	41.3	27.7	61.9			1.09		Hemodialysis
0	0	Female	33	Diabetic nephropathy	3.40548	1	0	0	0	0	1	0	1	139	3.7	9.3	5.7	3.8	78.2	8.15	163	0.08	13.2	45.6	0	0	72	20.4	33	19.9	71					Hemodialysis
0	0	Female	86	Diabetic nephropathy	5.12329	1	0	0	0	0	1	0	1	137	3.9	10.2	5.2	3.4	55.6	8.01	120	0.71	10			0	59	44.5	40.8	24.9	69.1		2.05	1.2		Hemodialysis
0	0	Female	72	Diabetic nephropathy	12.1096	1	0	0	0	0	0	1	1	140	4.9	9.6	4.6	3.62	56.3	9.05	32	0.01	10.2	52	1	0	80	33.9	37.9	30.1	42.1		2.14	1.34		Hemodialysis
0	0	Female	48	Diabetic nephropathy	2.08493	1	0	0	0	0	1	0	1	138	4.8	9.3	6.4	4.1	64	10.9	84	0.37	10.8	49.1	1	0	106	39	47	28	70.4					Hemodialysis
0	0	Female	51	Diabetic nephropathy	3.24658	1	0	0	0	0	1	0	1	134	6.5	10.1	4.1	3.6	71.5	9.01	132	0.1	10.1	50.7	0	0	84	34	44	33	50	4.73	1.8	1.09	0	Hemodialysis
0	0	Female	58	Diabetic nephropathy	2.92055	1	0	0	0	0	1	0	1	140	4.8	8.8	4.9	4	72.7	7.13	97	0.09	10.4	50.7	1	0	89	40.7	48.2	25.1	79.3	9.7		1.558	0	Hemodialysis
0	0	Female	73	Diabetic nephropathy	3.07671	1	0	0	0	0	1	0	0	141	4.2	9.9	5.1	2.2	50	4.7	76	0.1	10.4	48	1	0	75	31	41	24	74			1.4		Hemodialysis
0	0	Female	71	Diabetic nephropathy	9.16986	1	0	1	1	0	1	1	1	141	4.4	8.9	4.3	3.9	51.7	4.78	353	0.05	11	53.8	1	0	66	37.8	47.2	34.9	51	3.9	2	1.3	1	Hemodialysis
0	0	Female	86	Diabetic nephropathy	5.30137	1	0	0	0	0	0	0	1	130	5.9	9.3	8.8	3.4	78.4	8.7		0.63	13.2	51.71	0	0	57	41.3	45.2	26.6	72.2	9.7	1.63	1.56	0	Hemodialysis
0	0	Female	74	Diabetic nephropathy	4.75616	1	0	1	0	0	1	1	1	139	4.9	8.7	6.2	3.4	61	6.04	98	0.01	9.7	66.9	1	0	94	42.4	63.3	51.1	38.9		2.47	1.12	0	Hemodialysis
0	0	Female	78	Diabetic nephropathy	2.4	1	0	0	0	0	1	1	0	143	4.7	9	6.1	3.1	52.3	9.49	94	0.06	12.1	46.1	1	0	60	31.8	38.2	23.1	70.6	6.4	1.09	1.75	0	Hemodialysis
0	0	Female	61	Diabetic nephropathy	6.29315	1	0	0	0	0	1	1	1	141	4.7	8.9	6	3.6	71.6	9.63	224	0.13	11.3	49.8	1	0	75	28			63.4	1.9	1.59	1.01	0	Hemodialysis
0	0	Female	60	Diabetic nephropathy	6.22466	1	0	0	0	0	1	1	1	140	3.7	9	5.1	4.1	55	11.74	165	0.19	12.3	43.1	0	0	89	40.8	43.8	29.5	61.3		1.42	1.31	0	Hemodialysis
0	0	Female	68	Diabetic nephropathy	7.86575	1	0	0	0	0	1	1	1	140	3.9	8.3	5.6	3.7	69.7	10.24	399	0.21	11.9	54.8	1	0	90	43.5	35.2	24.2	60.1	4.1	2.33	1.009	0	Hemodialysis
0	0	Female	39	Diabetic nephropathy	2.16986	1	0	0	0	0	1	0	1	138	4.7	8.4	8.8	3.7	54.2	12.09	187	4.88	11.2	53.9	0	0	88	36.4	49.3	31.2	66.3				0	Hemodialysis
0	0	Female	71	Diabetic nephropathy	5.6137	1	0	0	0	0	1	0	1	137	5.7	8.6	4.5	3.3	46.8	5.1		0.16	11.3	46.2	1	0	83	40.3	50.9	31.5	67	2.4	2.17	0.92	1	Hemodialysis
0	0	Female	71	Diabetic nephropathy	2.2411	1	0	0	0	0	1	0	0	136	4.7	9	4	3.7	56.1	6.41	154		11.4	52.6	1	0	94	47	51	30	73	3	2.2	1.3	1	Hemodialysis
0	0	Female	65	Diabetic nephropathy	5.32055	1	0	0	0	0	1	0	1	143	3.5	9.7	4.2	3.2	56.5	8.73	93.94		10.9	56.8		0	81	41	39	26	63	8.5		1.9	1	Hemodialysis
0	0	Female	83	Diabetic nephropathy	13.5753	1	0	1	0	0	1	0	1	144	3.8	9.4	5.2	3.3	47.4	7.22	209	0.05	11.9	54.2	1	0	57	40.8	40.6	23.2	76	4	2.5	1.1	1	Hemodialysis
0	0	Female	50	Diabetic nephropathy	1.65205	1	0	0	0	0	1	1	1	137	5.2	11	3.8	3.2	67.4	10.44	41		12.1	43.7	0	0	84	37	47	27	67	3	2.5	1.2	0	Hemodialysis
0	0	Female	72	Diabetic nephropathy	3.06575	1	0	0	0	0	0	0	1	139	4.8	9.5	5.5	3.6	69	11.25	57	0.21	11.4	44.7	1	0	78	36.4	34.3	22.7	63.9			1.19	0	Hemodialysis
0	0	Female	83	Diabetic nephropathy	2.63562	1	0	1	0	0	1	0	0	139	4.1	8.7	3.5	3.4	48	4.55	293	0.46	10	68	1	0	88	38.4	68.6	61.3	22.6	2.24	3.7	1.21	1	Hemodialysis
0	0	Female	63	Diabetic nephropathy	2.80548	1	0	0	0	0	1	1	1	137	3.7	8.5	6	4	47.6	8.29	282	0.14	11.3	46.6	1	0	82	32.2	41.6	18	87.4				0	Hemodialysis
0	0	Female	74	Diabetic nephropathy	13.8959	1	0	0	0	0	0	1	0	132	3.4	9.6	3.2	2.6	26.4	3.94	87	1.41	10.6	61.05	0	0	92	31.3	35.9	18.8	79.9	8.6	1.06	1.46	1	Hemodialysis
0	0	Female	69	Diabetic nephropathy	2.21644	1	0	0	0	0	1	0	1	139	4.6	9.1	4.6	3.7	57	6.95	123	0.06	11	52.1	1	0	73	27.8	37	25.3	62.7	3.07	3.03	1.3	1	Hemodialysis
0	0	Female	68	Diabetic nephropathy	3.70137	1	0	0	0	0	1	0	1	140	5	9.3	6.2	3.6	65.3	10.02	79	0.05	12.2	47.2	1	0	73	47.8	42.9	26.2	69.6	7.9	3.02	1.406	0	Hemodialysis
0	0	Female	67	Diabetic nephropathy	7.03836	1	0	0	1	0	0	0	1	138	5.2	9.2	5.1	1.1	42	7.75	111	0.07	12.2	49.3	1	0	63	38.2	44.3	33.2	62	7.2	1.9	1.9	1	Hemodialysis
0	0	Female	63	Diabetic nephropathy	10.4603	0	0	0	0	0	1	1	1	140	5	8.6	5.6	3.7	38.4	4.16	184	0.18	12.4	52.4	1	0	67	38.2	40.8	23.1	75	3	2.6	1.1	1	Hemodialysis
0	0	Female	79	Diabetic nephropathy	3.52877	1	0	1	1	0	0	0	1	143	4.3	9.5	5.3	3.4	43.8	6.67	79	0.05	10.3	53.8	1	0	77	39.3	46.8	31.8	60	5.97	1.93	1.64	1	Hemodialysis
0	0	Female	83	Diabetic nephropathy	9.95068	1	0	0	0	0	1	0	1	136	5.2	9.1	4.8	3.1	63.4	7.3	166	0.12	13.3	48.64	1	0	65	43.7	36.9	19.3	79.8	4.92	1.91	1.53	1	Hemodialysis
0	0	Female	79	Diabetic nephropathy	3.86027	1	0	0	0	0	1	1	1	138	4.6	9.4	4.6	3.8	66	6.09	145	0	11.2	51.4	1	0	64	36.2	43.1	22.1	74			1.92	0	Hemodialysis
0	0	Female	41	Diabetic nephropathy	1.25753	1	0	0	0	0	1	0	0	139.3	3.8	9.2	4.8	3.6	44.6	8.51	74	0.03	11.1	34.1	1	0	99	28.5	41.8	26.5	62.45	4.63	1.52	1.52	1	Hemodialysis
0	0	Female	77	Diabetic nephropathy	8.97534	1	0	1	0	0	1	0	0	139	3.7	9.2	4.2	3.3	54	4.2	182	1.14	10.8	54.9	1	0	61	39.9	54.1	43	41.4		1.7	1.06	1	Hemodialysis
0	0	Female	75	Diabetic nephropathy	3.80548	1	0	0	0	0	1	0	1	142	4.7	9.7	4.9	3.3	60	8.93	143	0.14	10.6	51.1	1	0	71	36.3	43	28.4	63.2		2.16	1.5	1	Hemodialysis
0	0	Female	37	Diabetic nephropathy	2.2411	1	0	0	0	0	1	1	1	139	4.3	9.3	4.2	3.7	62.1	9.54	67	0.11	11	47.1	0	0	82	36	49	36	52	2	2	1.1	0	Hemodialysis
0	0	Female	51	Diabetic nephropathy	1.16164	1	0	0	0	0	1	1	1	135	4.9	8.6	5.9	3.5	58.6	8.93	118	0.32	11.1	51.5	1	0	83	33.8	44.5	25.6	73.7	4.3	2.44	1.5	0	Hemodialysis
0	0	Female	57	Diabetic nephropathy	5.74247	1	0	0	0	0	0	0	1	140	2.8	9.7	4.1	4.2	59.5	8.9	16	0	12.5	52.9	1	0	66	30.4	44.5	23.4	79	3.81	1.63	1.34	1	Hemodialysis
0	0	Female	66	Diabetic nephropathy	11.5479	1	0	0	0	0	1	0	1	146	4.9	9.5	4	3.8	67.8	9.4	150	0	11.2	43.9	1	0	74	31.4	42.6	26.4	68	2.45	2.68	1.1	1	Hemodialysis
0	0	Female	36	Diabetic nephropathy	3.96164	1	0	0	0	0	1	0	1	142	4.4	9.8	5.2	3.88	79.6	13.56	26	2.44	10.7	51.9	0	0	91	37.6	32.4	19.3	72.1			1.1		Hemodialysis
0	0	Female	44	Diabetic nephropathy	4	1	0	0	0	0	1	0	1	131	4.6	9.2	6.3	3.39	85.6	12.25	58	0.8	11.1	54.3	0	0	76	33.1	32.7	21.9	63		1.78	1.34		Hemodialysis
0	0	Female	87	Diabetic nephropathy	8.57534	1	0	0	0	0	0	0	1	132	5.4	8.7	6.2	2.9	80.5	7.4	161	1.1	8.3	56.3	1	0	68	37.3	45	29.6	63	5.67	2.03	1.76	1	Hemodialysis
0	0	Female	68	Diabetic nephropathy	3.27397	1	0	0	0	0	1	1	1	142	6.4	9.1	5.6	3.9	65	11	114	0.51	10.2	53.3	1	0	73	28.9	40.3	23.2	74.1	5.29	1.78	1.66	1	Hemodialysis
0	0	Female	72	Diabetic nephropathy	4.72329	1	1	0	1	1	1	0	1	142	4.9	9.6	5.8	3.7	22.5	6.42	263	0.05	10.9	57.7	1	0	65	33.1	59.7	52.4	26	2	1.9	1.1	1	Hemodialysis
0	0	Female	76	Diabetic nephropathy	2.62192	1	0	0	0	0	0	1	1	142	5.9	9.4	6.1	4	52	9.12	190	0.4	12.9	58.1	0	0	75	36.1	49.7	33.1	61	4	2.6	1.39	1	Hemodialysis
0	0	Female	59	Diabetic nephropathy	16.2356	1	0	0	0	0	1	1	1	140	5.3	10.3	6.1	3.6	51	12.83	53	0.05	11.5	48.69	0	0	74	40.7	39.3	23.5	79	13.1	2	1.81	0	Hemodialysis
0	0	Female	50	Diabetic nephropathy	5.75616	1	0	1	0	0	0	0	0	135.3	4.53	8.8	4.6	3.4	50.5	8.8	129	1.07	12.1	50.6	1	0	83	35.1	41.4	26.5	54.7	3.9	2.07	1.36	1	Hemodialysis
0	0	Female	62	Diabetic nephropathy	8.50137	1	0	0	0	0	1	1	1	139	4.8	8.8	5.3	3.6	41.5	9.21	69	0	10.9	43.1	0	0	78	39.1	49.3	28.6	72	2.32	2.58	0.92	1	Hemodialysis
0	0	Female	48	Diabetic nephropathy	4.28767	1	0	0	0	0	1	1	1	133	4.5	10.3	3.9	3.4	89.7	12.45	30		12.2	50.2		0	86	35	47	28	72					Hemodialysis
0	0	Female	74	Diabetic nephropathy	6.79178	1	0	0	0	0	1	0	1	138	3.9	10.1	3.8	3.1	48.6	8.22	24	1.66	11.3	50.8	0	0	84	42.9	48.5	31.7	63	3.2	2.5	1.2	1	Hemodialysis
0	0	Female	72	Diabetic nephropathy	4.07945	1	0	0	0	0	1	1	1	139	4.5	8.8	5	3.6	48	9.86	77	1.71	10.8	57.8	1	0	73	43.4	43.8	29.1	62.6		1.8	1.74	1	Hemodialysis
0	0	Female	64	Diabetic nephropathy	20.4548	1	0	1	0	0	0	0	1	142	3.7	9.5	6.6	3.3	59.8	10	27	1.19	14.8	49.1	1	0	87	32.4	47.6	36.4	47	15.3	1.29	1.955	0	Hemodialysis
0	0	Female	75	Diabetic nephropathy	6.19726	1	0	0	0	0	1	0	1	140	4	8.9	4.2	3.4	49	6.29	151	0	9.6	48	1	0	71	29.5	38.5	20.8	77.9	3.5	2.69	1.3	1	Hemodialysis
0	0	Female	73	Diabetic nephropathy	12.274	1	0	0	0	0	1	0	1	133	4.1	8.8	4.8	3	51	10.25	194	1.75	12.2	46.3	1	0	72	35.8	47.7	27.1	74	4.71	1.93	1.37	1	Hemodialysis
0	0	Female	70	Diabetic nephropathy	2.43288	1	0	0	0	0	1	1	1	140	4.3	9.2	6.5	3.7	84	9.67	136	0.28	11.2	52.2	0	0	82	31.5	44.8	30.5	60.2			1.3	0	Hemodialysis
0	0	Female	73	Diabetic nephropathy	15.3589	1	0	0	0	0	0	0	1	142	4.9	9.6	4	3.9	64.9	9.07	170	0.05	11.3	44.91	0	0	71	38.7	36.3	18.9	80.2	11.7	2.5	1.71	1	Hemodialysis
0	0	Female	66	Diabetic nephropathy	13.0658	1	0	0	0	0	0	1	1	133.5	5.75	9.5	5.6	3.1	59.7	6.93	206	0.67	10.9	56	1	0	89	39.9	53	42	29.6	5.47	1.69	1.55	1	Hemodialysis
0	0	Female	70	Diabetic nephropathy	20.6712	1	0	0	0	1	1	0	1	137	4.1	8.8	4	3.7	64.4	7.22	183	0.19	11.7	55.08	1	0	81	44.6	37.2	19.8	79	15.6	2.41	1.97	1	Hemodialysis
0	0	Female	76	Diabetic nephropathy	10.4082	1	0	0	1	1	1	1	1	139	4.3	10.5	3.7	2.9	35.4	6.38	139	2.05	11	58.5	1	1	60	48.4	56.7	43.6	45	2.7	2.3	1.3	1	Hemodialysis
0	0	Female	66	Diabetic nephropathy	10.6575	1	0	1	0	0	0	0	0	140	4	10.2	3.2	3.6	52.3	7.12	269	0.24	10.9	48.2	1	0	82	32.1	35.8	19.4	78	6.6	2.28	1.28	1	Hemodialysis
0	0	Female	54	Diabetic nephropathy	6.5863	1	0	0	0	0	0	1	1	143	4.2	9.7	3.6	3.8	56	11.05	122	0.03	12.4	48.8	0	0	87	35.9	58.3	42.5	52.2		2.43	1.61	0	Hemodialysis
0	0	Female	68	Diabetic nephropathy	8.46849	1	0	0	0	0	1	1	1	145	4.7	8.9	3.8	3	38.5	8.53	156	0.12	11.4	52.18	0	0	68	43.7	52.5	35.1	61.3	14.6	1.9	1.91	1	Hemodialysis
0	0	Female	85	Diabetic nephropathy	10.7178	1	0	0	0	1	0	0	1	142	3.7	9.7	4.4	3.1	50.3	7.64	156	0.1	12.7	62.96	0	0	59	45.5	56.4	35.1	67.1	14.8	1.6	1.92	1	Hemodialysis
0	0	Female	68	Diabetic nephropathy	1.35616	1	0	0	0	0	1	0	0	139	3.8	8.3	6.4	3.8	59.8	7.85	64		11.2	42.8	0	0	79	39	47	28	69	5	1.8	1.6	1	Hemodialysis
0	0	Female	70	Diabetic nephropathy	7.61644	1	0	1	0	0	1	1	0	142	5.2	8.6	5.9	3.6	75.7	10.81	140	0.1	10.3	50	0	0	91	37.4	46.5	29	68	2.1	1.11	0.9	1	Hemodialysis
0	0	Female	71	Diabetic nephropathy	3.70685	1	0	0	0	0	1	1	1	139	5.1	8.4	5.7	3.6	60	11.01	55	0.04	11.4	50.2	1	1	77	50	45.2	31.8	56.9			1.55	0	Hemodialysis
0	0	Female	65	Diabetic nephropathy	8.29589	1	0	0	0	0	1	1	0	144	3.5	8.6	4.1	3.6	43.5	7.55		0	8.9	53.4	1	0	78	53.9	53.6	33.3	67	2.48	3.17	1.04	1	Hemodialysis
0	0	Female	75	Diabetic nephropathy	4.19452	1	0	0	0	0	0	0	1	142	4.3	9.9	3.8	3.9	47	7.67	5	0	13.2	50.9	0	0	68	32	46.9	29.5	66	3.6	2.4	1.39	1	Hemodialysis
0	0	Female	74	Diabetic nephropathy	12.1562	1	0	1	0	1	0	1	1	142	5	10.2	5.1	3.3	87	9.22	33	0.43	11.5	54.8	1	0	72	40.7	50.6	33.1	63.4		1.96		1	Hemodialysis
0	0	Female	85	Diabetic nephropathy	2.61096	1	0	0	0	0	1	0	1	142	4.3	8.5	4.4	3.8	46.9	7.69	82	0.42	8.8	59.4	1	0	54	46	53	43	62.5	6	2.2	1.9	0	Hemodialysis
0	0	Female	67	Diabetic nephropathy	6.20822	1	0	1	0	0	1	1	1	143	4.7	9.5	4.7	3.2	62.1	9.24	92	1.12	12	49.2	1	0	72	37.2	33.7	20.9	52.2	5.18	2.04	1.57	1	Hemodialysis
0	0	Female	79	Diabetic nephropathy	10.674	1	0	0	0	0	1	1	0	138	4.3	8.3	3.5	2.6	36.1	4.78	86	0.59	10.5	62.2	1	1	127	30	31	22	55	2.6	1.9	1.1	1	Hemodialysis
0	0	Female	72	Diabetic nephropathy	9.25753	1	0	1	0	0	1	0	1	139	4.3	10.1	4.5	3.5	54	8.72	174	0.07	10.8	47.8	0	0	66	34.8	46.9	37.7	40.4			1.53	0	Hemodialysis
0	0	Female	62	Diabetic nephropathy	7.24658	1	1	1	1	1	0	0	1	139	5	8.5	6.5	3.8	53	11.57	277	0	14.8	53.4	1	0	72	37.5	50.3	36.1	54	3.1	1.97	1.2	1	Hemodialysis
0	0	Female	83	Diabetic nephropathy	7.73973	1	0	0	0	0	1	0	1	140	6.2	9	4.8	3.3	45.8	8.14	90	0.06	10	52.6	1	0	116	39.2	42.8	24.4	74	3.8	2.3	1.3	1	Hemodialysis
0	0	Female	58	Diabetic nephropathy	7.32329	1	0	0	0	0	0	0	1	146	2.9	9.4	3.2	3.4	32.2	9.68	79	0	12.6	54.9	0	0	79	38	49.9	28.1	74	5.54	1.75	1.64	1	Hemodialysis
0	0	Female	82	Diabetic nephropathy	1.06849	1	0	0	0	1	0	0	0	137	3.6	10.2	2	3.3	55.9	5.8	60	1.93	10.2	65.6	1	0	56	33.1	34.7	21.4	69	3.33	2.12	1.46	1	Hemodialysis
0	0	Female	67	Diabetic nephropathy	17.3781	1	0	0	0	0	0	0	1	137	5.1	8.5	4.9	2.8	39.3	6.6	232	0.2	11.5	51	1	0	79	30	40.4	26.9	62.54			1.24	1	Hemodialysis
0	0	Female	71	Diabetic nephropathy	2.06575	1	0	0	0	0	1	0	1	127	5.2	8.9	6.1	2.7	59.4	7.33	249	0.14	11.6	61.8	1	0	58	39.4	54.3	34.4	65	1.09	3.29	0.95	1	Hemodialysis
0	0	Female	61	Diabetic nephropathy	1.76164	1	0	0	0	0	1	0	1	143	5.1	8.6	4.1	3.6	45.4	7.54			10.3	52.9	0	0	86	39	52	34	64	4	2.13	1.2	0	Hemodialysis
0	0	Female	77	Diabetic nephropathy	2.88493	1	0	0	0	0	1	0	1	143	4	10.1	4.1	3.4	48.6	7.98	40	0	11.7	51.2	1	0	65	40.8	49.9	30.8	68.3	6.7	1.9	1.8	1	Hemodialysis
0	0	Female	70	Diabetic nephropathy	12.5671	1	0	0	0	0	1	0	1	142	5.7	8.9	4.1	3.5	54.1	8.09	331	0	10.8	43.9	1	0	73	40.8	50.4	32.4	65	1.45	2.69	0.77	1	Hemodialysis
0	0	Female	77	Diabetic nephropathy	2.36438	1	0	0	0	0	1	0	1	142	5.5	8.8	5.4	3.3	55.4	7.49	95	0.05	10.9	59.1	1	0	63	33	39.5	25.6	65	3.3	3.01	1.4	1	Hemodialysis
0	0	Female	73	Diabetic nephropathy	4.37534	1	1	0	0	0	0	0	1	143	5.4	8.8	4.9	3.3	83.6	8.76	176	0.09	11.6	47.8	1	0	57	29.1	39.5	20.4	80.3	4.7	2.55	1.079	0	Hemodialysis
0	0	Female	66	Diabetic nephropathy	7.36712	1	0	0	0	0	1	0	1	138	4.5	8.8	5.6	3.3	55.7	8.13		0	10.4	41.3	1	0	67	36.4	35.8	23.7	63	4.55	2.85	1.61	1	Hemodialysis
0	0	Female	63	Diabetic nephropathy	4.6	1	0	0	0	0	1	1	1	141	6.5	8.5	6.6	3.7	80	10.67	239	0.06	11.5	45.3	1	0	70	43.3	47.2	29.8	66.6			1.77	0	Hemodialysis
0	0	Female	66	Diabetic nephropathy	2.76712	1	0	0	0	0	1	1	1	139	4.3	10	4	3.4	51	7.75	22	0.12	11.2	51.1	1	0	57	33.3	34.4	24	58.6			1.33	0	Hemodialysis
0	0	Female	75	Diabetic nephropathy	2.3589	1	0	0	0	0	0	0	1	137	5.7	9.5	7.4	3.1	55.4	8.6	86	3.09	10.6	47.6	1	0	70	33.2	47.3	33.2	56	2.58	2.01	1.01	1	Hemodialysis
0	0	Female	83	Diabetic nephropathy	1.09589	1	0	0	0	0	1	0	1	140	4.4	8.9	4.6	3.7	62	7.89	214	0.21	11.4	55.6	1	0	75	35	35	25	55.2			1.42	0	Hemodialysis
1	1	Male	94	nephrosclerosis	9.61918	0	0	0	0	0	1	0	1	134	4.5	10.2	3.5	3	50.1	7.44	109		11.4	59.6		0	95	44.3	47.8	32.7	59.4	41.9	0.77	4.08	1	Hemodialysis
1	1	Male	87	nephrosclerosis	3.14521	0	0	1	0	0	1	0	1	139	4.8	7.9	7	3.8	60.9	9.75	686.6	0.15	9.2	54	0	0	67	35.5	56.5	43.2	46.5	27	0.81	3.5	0	Hemodialysis
1	1	Male	80	nephrosclerosis	7.50411	0	0	0	0	0	1	0	0	138	3.9	10.5	3.7	2.3	32.1	4.94	130		10.5	53.4	1	0	95	45	49	36	49	25	1.3	3.4	1	Hemodialysis
1	1	Male	84	nephrosclerosis	4.34247	1	0	0	0	0	1	0	1	136	4.7	8.4	6.2	3.4	64.8	12.44	79	0.7	10.7	53.6	1	0	65	27.1	45	24.5	76.9	7	0.84	2.2		Hemodialysis
1	1	Male	84	nephrosclerosis	10.126	0	0	0	0	0	1	1	1	139	4	8.6	4.9	3	90.4	9.46	125	6.37	11.8	57.1	1	0	90	33.7	43.1	27.3	66.7	28.5			1	Hemodialysis
1	1	Male	80	nephrosclerosis	3.80822	0	0	0	0	0	1	0	1	137	6.1	9.5	6	3.4	75	10.3	106	0.03	10.7	46	1	0	77	43	52	38	63.4	14.3	0.8	3.2		Hemodialysis
1	1	Male	83	nephrosclerosis	5.63014	1	0	0	1	1	1	0	1	134	4.4	9.4	4.3	3	49	7.84	66	1.14	11.3	53.2	1	1	97	41.8	43	27.2	66.9		1.52	3.31	1	Hemodialysis
1	1	Male	82	nephrosclerosis	7.79178	1	0	0	0	0	0	1	1	143	5.6	8.3	6.9	3.3	69	10.89	146	0.14	10.7	54.8	1	0	52	42.5	48.6	32.9	60.4		1.15	3.28	1	Hemodialysis
1	1	Male	86	nephrosclerosis	5.02192	0	0	0	0	0	0	0	1	138	4.3	9.1	7.7	3.3	73.4	9.72	93		11	55.3	1	0	71	38	46	28	63	32	0.6	3.9	1	Hemodialysis
1	1	Male	92	nephrosclerosis	4.08219	0	1	1	0	1	1	0	1	140	4.8	9.2	5.2	4.1	72.6	8.58	155	0.07	11.7	57	1	0	56	38.8	53.3	40.3	48	20.2	0.88	3.5	1	Hemodialysis
1	1	Male	85	nephrosclerosis	10.3945	0	0	0	0	1	1	0	1	142	4.6	9.2	4.3	3.1	49.5	6.74	100	0.25	9.4	58.8	1	0	111	45.8	46.2	30.2	63.8		0.92		0	Hemodialysis
1	1	Male	90	nephrosclerosis	5.07671	0	0	0	0	0	1	1	0	140	4.2	9	5.6	3.3	56.1	9.01	101	2.5	10.8	55.4	1	0	84	31.2	52.3	45.5	38.5	21.9	0.29	3.7	1	Hemodialysis
1	1	Male	69	nephrosclerosis	7.3726	0	0	0	0	0	0	1	1	139	5.4	8.8	4	3.4	56	12	179	2.3	10.4	56.4	0	1	58		51	33	63.6		0.6	3.23	1	Hemodialysis
1	1	Male	77	nephrosclerosis	1.09589	0	0	0	0	0	0	0	1	137	6.4	9	6.1	3.3	91.9	9.98	121		11.5	48.5	1	1	63	43	44	25	73	26	1.13	3.5	1	Hemodialysis
1	1	Male	91	nephrosclerosis	5.27671	0	0	0	0	0	1	0	1	136	4.8	9.2	4.2	3	73.5	8.77		1.39	9.7	53.7	1	0	83	41.5	52.7	34.8	62	21.75	2.03	2.99	1	Hemodialysis
1	1	Male	67	nephrosclerosis	1.69041	1	0	0	0	0	1	0	1	140	5.4	9.3	6.8	3.8	63	16	185	0.03	11.4	48.3	1	0	89	38	52	37	55	24	2.1	2.4	1	Hemodialysis
1	0	Male	87	nephrosclerosis	6.49863	1	0	0	0	0	0	0	0	137	4.3	8.6	6.5	3.2	64.1	9.7	93.1		10.3	51.3		0	74	29.4	47.2	31.8	61	12.6		2.4	1	Hemodialysis
1	0	Male	82	nephrosclerosis	16.5918	0	0	0	0	0	1	1	1	140	4.9	9.4	5	3.6	61.7	13.2	212		9.4	53.4		0	67	31.4	46.8	29.6	66.5	10.9	3.21	2.22		Hemodialysis
1	0	Male	89	nephrosclerosis	4.20548	0	0	1	0	1	1	0	0	133	4.4	9.5	4.7	3.3	41.5	7.1	366		10.1	61.1		0	48	33.3	48.7	32.6	61.5	6.7		2		Hemodialysis
1	0	Male	85	nephrosclerosis	2.32055	1	0	1	0	0	1	0	0	141	4.5	9	5.7	3.6	55.5	10.56	123		11.9	51.5		0	62	32.4	50.2	32.1	65.4	10.2		2.14		Hemodialysis
1	0	Male	88	nephrosclerosis	16.9123	0	0	0	1	0	1	1	0	137	5.1	9.8	5.8	3.4	66.7	10.05	151		10.8	56.7		0	63	34.3	54.1	41.8	45.2	14.1	1.89	2.48	1	Hemodialysis
1	0	Male	91	nephrosclerosis	1.93699	0	0	1	0	0	0	0	1	141	4.2	9.2	4	2.7	52.4	6.44	169	0.04	11.1	52.9	1	0	72	33	46	29	67			2.4	1	Hemodialysis
1	0	Male	73	nephrosclerosis	10.3288	0	0	0	0	0	0	0	1	140	5.9	9.7	3.9	3.1	61.5	9.88	128.1	0.23	9.9	45.9	0	0	45.9	35.7	46.7	30.7	65.2	13.7	1.59	2.58	0	Hemodialysis
1	0	Male	65	nephrosclerosis	1.47123	0	0	0	0	0	0	1	0	142	4.1	9.4	5.6	3.2	61.3	9.94	49.1	0.28	11.4	50.6	0	0	70	44.2	52.1	31.8	69	8	2.21	2.21	0	Hemodialysis
1	0	Male	57	nephrosclerosis	3.90685	0	0	1	1	0	1	0	1	142	4.6	9.2	4.7	3.7	70.7	11.71	189.7		11	42		0	75	45	44	28	66	16.7	1.5	2.6	1	Hemodialysis
1	0	Male	71	nephrosclerosis	8.0274	0	0	0	0	0	1	0	1	142	4.47	8.5	5.8	3.8	57.6	13.39	289	0.1	10.7	53.8	1	0	76	37.6	50.2	31.8	66	14.5	1.91	2.6	1	Hemodialysis
1	0	Male	84	nephrosclerosis	1.54247	0	0	0	0	0	1	0	1	139	3.75	10.2	5.9	3.5	56	9.01	69	0.1	13.7	48.3	1	0	70	21.5	42.4	27.7	64.2	11.1	2.13	2.3	1	Hemodialysis
1	0	Male	85	nephrosclerosis	1.04658	0	0	0	0	0	1	0	1	139	5.3	9	4.9	3.7	43	8.95	98	0.11	12	49.2	1	0	57	33.8	47.7	30.5	65.7			2.03	1	Hemodialysis
1	0	Male	85	nephrosclerosis	3.8411	0	0	0	0	0	1	1	1	141	4.8	8.9	6	3.5	55.4	8.15	228	0.05	11	58.2	1	1	104	38.9	43.5	29.4	61.1	7.88	2.39	2.16	1	Hemodialysis
1	0	Male	81	nephrosclerosis	5.30411	0	0	0	0	0	0	0	0	138	3.9	8.9	6	3.6	47.3	9.16	99		10.6	45.1	1	0	52	33	42	24	75	15	1.4	2.8	1	Hemodialysis
1	0	Male	81	nephrosclerosis	1.83288	0	0	0	0	0	1	0	0	138	4.9	8.2	5.9	3	57.8	7.32			9.6	51.5	1	0	50		53	38	50	18	1.4	2.8	1	Hemodialysis
1	0	Male	77	nephrosclerosis	1.16986	0	0	1	0	0	1	0	1	140	4.1	9	4.2	3.8	65.5	11.58	154	0.18	11.2	57.6	1	0	77	30.2	49.5	32.7	62.5	9	2.61	2.66	1	Hemodialysis
1	0	Male	90	nephrosclerosis	4.33425	0	0	0	0	0	1	0	1	144	5.9	9.2	3.7	3.2	46.4	8.39	88	0.08	8.6	49.2	1	0	56	33.4	44.9	28.3	67	8.7	2.63	2.38	1	Hemodialysis
1	0	Male	89	nephrosclerosis	4.11507	1	0	0	0	1	1	0	1	143	4.9	9	5.1	3.2	57.6	9.57	191	0.51	10.7	48.3	1	0	72	32	30	19.4	66.3	13.1		2.9	1	Hemodialysis
1	0	Male	88	nephrosclerosis	3.16164	0	0	0	0	0	1	0	0	138	4.9	9.6	3	2.9	54.4	6.8	190	0.04	9.8	44.1	1	0	56	22.5	34.1	28.1	55	8		2	1	Hemodialysis
1	0	Male	87	nephrosclerosis	4.16164	0	0	0	0	0	1	0	1	142	5.2	8.6	2.6	3.7	64.3	9.16	109		11.2	47.6	1	0	38	56	48	28	70	14	1.5	2.8	1	Hemodialysis
1	0	Male	80	nephrosclerosis	2.46849	1	0	0	0	0	1	0	1	143	5.8	9.4	6.5	3.4	76	10.17	143	0.25	9.7	50.4	0	0	81	37.4	47.4	31.5	62.2		2.18	2.97	1	Hemodialysis
1	0	Male	82	nephrosclerosis	2.8411	0	0	0	0	0	1	1	0	138	4.8	9.5	5.7	3.3	78	6.87	301	0.14	11.8	58.4	0	1	80	45	49.4	34.5	57.3		1.59	2.89	1	Hemodialysis
1	0	Male	79	nephrosclerosis	16.8932	0	0	0	0	0	1	1	1	139	5	9.4	4.7	3.6	52.7	11.09	85	0.04	10.9	51.2	1	0	71	39.3	49.6	27	76.7	10.3	2.42	2.3	0	Hemodialysis
1	0	Male	71	nephrosclerosis	11.3014	0	0	0	0	0	1	0	1	141	4.6	9.2	6.7	3.2	40.5	9.99	94		9.1	48.1	1	0	93	39	51	36	57	8	2	2	1	Hemodialysis
1	0	Male	87	nephrosclerosis	4.28767	0	0	1	0	0	1	0	1	142	4.2	9.1	5.5	4.1	62.7	12.56	165.5	0.4	10.3	47.5	1	0	61	37.4	46	29.7	64.9	8	1.43	2.21	1	Hemodialysis
1	0	Male	86	nephrosclerosis	6.59178	0	0	0	0	0	1	1	1	143	5.4	8.6	4.7	3.9	96	8.96	166	0.13	11.2	47.9	1	0	70	30.9	51.8	38.3	50.7	16	1.6	2.743	0	Hemodialysis
1	0	Male	88	nephrosclerosis	2.50137	0	0	0	0	1	1	0	0	135	5.2	9.2	3.9	3.9	68.6	6.85		0.45	10.7	54.7	1	0	52		45.2	27.5	79		1.13	2.2		Hemodialysis
1	0	Male	59	nephrosclerosis	3.56438	0	0	0	0	0	1	0	1	140	5.72	10.5	7.7	4	72.2	15.27	207	0.5	11.3	52.8	0	0	64	45.3	49.8	30	70.1	8.7	2.33	2.1	1	Hemodialysis
1	0	Male	77	nephrosclerosis	1.53425	0	0	0	0	0	1	0	0	138	4.5	9.5	5	3.2	59.4	9.87	258		9.3	57.3	1	0	96	42	56	35	68	10	2.8	2.2	1	Hemodialysis
1	0	Male	88	nephrosclerosis	15.3151	0	0	0	0	0	1	0	0	141	4.6	9.7	5.6	3.3	48.8	10.09	30	0.37	9.6	55.5	1	0	95	26.8	40.6	31.6	45.2	6.2		2.1	1	Hemodialysis
1	0	Male	84	nephrosclerosis	9.31507	0	0	0	0	0	1	0	1	140	4.3	9.7	4.6	3.9	75	10.9	70	0.05	11.4	52.8	1	0	71	39.5	51.4	32.4	66.4	11.3	2.15	2.85	1	Hemodialysis
1	0	Male	80	nephrosclerosis	9.32603	0	0	1	0	1	0	1	1	138	5	9.4	4.3	4.1	55.8	8.72	488.1	0.41	11.9	66.5	1	0	67	65.1	65.1	55.7	30	8	1.4	2.17	1	Hemodialysis
1	0	Male	79	nephrosclerosis	4.72055	0	0	0	0	0	0	0	1	139	4.6	8.6	5.1	3.7	42.8	9.82	351.3	0.27	11.4	53	0	0	53	39.9	54.6	35.1	64.7	8	2	2.1	0	Hemodialysis
1	0	Male	71	nephrosclerosis	4.31233	0	0	0	0	0	1	0	0	134	3.2	9.1	4.9	3.5	52.3	11.6	176	0.1	10.9	50.5	1	0	61	38	40	22	77	18.46	1.17	2.94	0	Hemodialysis
1	0	Male	75	nephrosclerosis	2.53425	1	0	0	0	0	1	0	1	138	4.6	9.1	6.2	3.3	73.2	11.3	106	0.1	10.2	51.3	1	1	66	60	48	30	68	9	1.7	2	1	Hemodialysis
1	0	Male	87	nephrosclerosis	5.47945	1	0	0	0	0	1	0	1	142	4.4	9.2	6.3	3.4	60.4	10.18	137	0.24	10.6	49.6	1	0	87	32.1	48.6	32	69.5	11.2	2.11	2.6	1	Hemodialysis
1	0	Male	84	nephrosclerosis	2.60274	0	0	0	0	0	1	1	1	135	4.1	11.1	4.5	3.1	46.5	9.71	612	0.05	10.8	50.4	1	0	72	33.8	52	34.9	61.1	13.32	1.61	2.89	1	Hemodialysis
1	0	Male	85	nephrosclerosis	2.2411	0	0	0	0	0	1	0	1	141	4.84	8.7	7.8	3.4	65	13.56	194	0.1	9.6	52.3	1	0	55	41.3	43.9	24.3	76.2	8.3	1.44	2.3	1	Hemodialysis
1	0	Male	67	nephrosclerosis	2.46849	1	0	0	0	0	1	0	1	144	5.2	9.2	4.5	3.9	51	9.73	86	0.01	11.1	47.8	1	0	65	38.8	49	32.6	62.1		2.7	2.06	1	Hemodialysis
1	0	Male	80	nephrosclerosis	4.83836	0	0	0	0	0	1	0	1	139	4.4	8.8	4	3.1	48.7	10.17	181	0.06	10.2	49.3	1	0	69	35.4	42	28.7	60.2	10.5	1.63	2.5	1	Hemodialysis
1	0	Male	78	nephrosclerosis	9.78356	0	0	0	0	0	0	1	1	138	3.6	9.1	5.8	3.2	43.4	9.05	73		9.3	51.5	1	1	71	48	45	28	67	14	1.39	2.4	1	Hemodialysis
1	0	Male	94	nephrosclerosis	9.11781	0	0	1	0	0	1	1	1	143	5.2	9.5	4.2	3.7	37.9	6.7	147	0.11	11	54	1	0	73	39.5	51.5	38.1	50.7	14.37	2.43	2.75	1	Hemodialysis
0	0	Male	86	nephrosclerosis	1.16164	0	1	1	0	0	1	0	1	136	4.9	8.9	5.1	3.1	66.7	7.1	105		10.2	66.5		0	64	42.8	54.5	39.4	53.3	5.7	2.01	1.48		Hemodialysis
0	0	Male	48	nephrosclerosis	8.29589	1	0	0	0	0	1	0	1	141	5.3	9.2	5.9	3.7	65.8	15.3	60		11.3	56.3		0	73	33.8	54.1	35.6	62.6					Hemodialysis
0	0	Male	72	nephrosclerosis	6.33699	1	0	0	0	1	0	0	1	139	5	9	5.2	3.7	68.5	11.3	28		11.3	53.8		0	54	36.2	49.9	33.3	61.7	4.4	2.35	1.4	1	Hemodialysis
0	0	Male	79	nephrosclerosis	1.55342	0	0	0	0	0	1	0	0	140	3.4	9.1	4.3	3.2	45	8.6	57		8.4	53.3		1	57	32.2	45.7	30.2	62.9				1	Hemodialysis
0	0	Male	82	nephrosclerosis	2.45479	1	0	0	0	0	1	0	1	141	4.9	8.4	5.6	3.4	65.2	10.5	170		11.5	50.2		0	69	30	47.7	30.6	65.4	3.6	2.71	1.24		Hemodialysis
0	0	Male	42	nephrosclerosis	2.08219	1	0	0	0	0	1	0	1	138	5.7	10.4	8	3.5	64.5	14.8	187		10.8	51.9		0	85	38.7	54.8	33.1	69.6					Hemodialysis
0	0	Male	39	nephrosclerosis	11.9918	0	0	0	0	0	1	0	1	141	4.8	8.8	5.5	4.6	59.6	16.8	18		13.4	46.8		0	65	28.8	47.4	29.6	67.5		4.61			Hemodialysis
0	0	Male	78	nephrosclerosis	2.14521	0	0	0	0	0	1	0	1	144	5.6	8.7	5.5	3.8	62.6	11.4	205		10.8	57.1		1	74	36.1	46.2	30.1	64.1					Hemodialysis
0	0	Male	79	nephrosclerosis	1.34247	0	0	0	0	0	1	0	1	142	4.1	8.9	6.5	3.2	72	12.1	54		9.9	55.1		0	62	29.2	52.6	35.4	60.7	5.6	3.44			Hemodialysis
0	0	Male	69	nephrosclerosis	1.70411	0	0	0	0	0	1	0	1	141	5.2	8.1	7.1	3.6	79.3	9.5	250		10.8	50		0	80	30.7	54.1	37.4	58	4.5	2.87			Hemodialysis
0	0	Male	64	nephrosclerosis	5.53699	1	0	0	0	0	1	0	1	139	6.2	8.4	6.5	3.6	52.5	11.3	160		9.7	42.8		0	83	31.6	49	30.8	60.9					Hemodialysis
0	0	Male	70	nephrosclerosis	7.62466	0	0	0	0	0	1	0	1	139	5.9	9.6	6	3.5	66	12.8	119		10.1	54.2		0	58	38.1	52.4	33.2	66	4.4		1.4		Hemodialysis
0	0	Male	62	nephrosclerosis	10.7096	0	0	0	0	1	1	0	1	140	5.8	9.5	6.1	3.5	77.5	12.6	102		12.1	56.2		1	61	44.1	57.7	37.4	63.8	15.9				Hemodialysis
0	0	Male	69	nephrosclerosis	2.36164	0	0	0	0	0	1	0	1	138	4.1	9	4.7	3.2	58.8	13	140		10.3	42.3		0	66	30.6			62.1	4.2				Hemodialysis
0	0	Male	41	nephrosclerosis	1.2274	0	0	0	0	0	1	0	1	140	5	9.7	6.5	3.9	66.4	10.64	156		12.2	44.5		0	81	35.6	55.2	35.6	64.4	3.9	3.59	1.36		Hemodialysis
0	0	Male	72	nephrosclerosis	8.4	0	0	0	0	0	1	1	1	141	4.5	9.6	4.9	3.3	51.7	6.11	303		10.5	56.7		0	73	41.6	59	43.2	51.5	7.8		1.99		Hemodialysis
0	0	Male	84	nephrosclerosis	4.9863	0	0	0	0	0	1	0	1	140	5.4	7.9	6.1	3.6	61.8	11.31	274		10.6	44.3		0	49	28.4	46.3	32.1	58.2	3.6	2.31	1.32		Hemodialysis
0	0	Male	67	nephrosclerosis	3.32603	0	0	0	0	0	1	0	1	140	4.6	9.5	4.9	3.2	55	12.04	173		12.3	50.3		0	73	27.9	45.2	29.6	63.7	3.6		1.35		Hemodialysis
0	0	Male	81	nephrosclerosis	3.4411	0	0	0	0	0	1	0	1	138	4.2	8.6	3.9	3.6	48.9	12.85	339.8	0.12	10.5	50.2	1	0	75	41.2	56	37.4	61.3	6	2.73	1.77	0	Hemodialysis
0	0	Male	76	nephrosclerosis	6.98082	1	0	0	0	1	0	1	1	136	5.5	8.4	5.3	4.3	73.6	11.31	126.5	0.2	12.9	47	0	0	67	34	46	30.3	63.1	6	2.03	1.93	1	Hemodialysis
0	0	Male	33	nephrosclerosis	3.88767	0	0	0	0	0	1	1	1	135	5.5	8.1	11	4.3	95.3	17.22	291	0.04	11.1	45.8	0	0	67	33	51.1	33.6	62.8	4	3.31	1.31	0	Hemodialysis
0	0	Male	65	nephrosclerosis	2.56438	0	0	0	0	0	0	0	0	139	4.1	9.6	4.6	3.6	45.6	3.23	148	0.52	12.7	45.8	0	0	79	32.8	53.8	42	43.9	1.3	3.51	0.89	0	Hemodialysis
0	0	Male	84	nephrosclerosis	6.87397	0	0	0	0	0	1	0	1	141	5.5	9.1	4.1	3.2	60	9.6	97	0.96	11.5	46.5	0	0	62	38	41.4	26.4	66.4	1.95	3.85	1.03	0	Hemodialysis
0	0	Male	54	nephrosclerosis	1	0	0	0	0	0	1	0	1	140	4.3	9	2.8	4	53.4	7.48	117	0.04	11.8	48.3	0	0	61	29	49	34	59	4	2.95		0	Hemodialysis
0	0	Male	92	nephrosclerosis	3.26027	0	0	0	0	0	1	0	1	137	5.3	8.2	5.8	3.4	57	8.14	213	0.1	10.4	49.1	1	0	68	27	41	24	73	3.49	2.53	1.37	1	Hemodialysis
0	0	Male	80	nephrosclerosis	7.71781	0	0	0	0	0	0	1	1	136	5.6	9.2	3.8	3.4	76	9.02	229	1.57	10.4	53.5	1	0	101	45.8	43.1	28.4	71.2	2.4	3.1	1.08	1	Hemodialysis
0	0	Male	78	nephrosclerosis	4.00822	0	0	0	0	0	1	0	1	141	4.4	8.8	5.5	3.8	68	7.79	213	0.04	10.7	52.7	0	1	81	37.6	44	30.9	57.1	15.29	2.26	1.96		Hemodialysis
0	0	Male	49	nephrosclerosis	19.4548	0	0	1	0	0	1	0	1	142	4.9	9.4	5	3.9	52.8	9.78	63	0.03	10.1	47	1	0	87	37.4	48.5	31.5	64.2	2.07	3.69	1.07	1	Hemodialysis
0	0	Male	78	nephrosclerosis	1.69041	0	0	0	0	0	1	0	1	132	3.1	8.3	3.4	3.7	43.7	7.84	155	0.19	11.1	57.5	0	0	58	44.4	52.7	30.3	73.3	2.9			0	Hemodialysis
0	0	Male	56	nephrosclerosis	6.52877	0	0	0	0	0	1	1	1	141	5.7	8.3	5.3	3.8	66.4	11.76	551	0.05	14	49.6	0	1	107	44.5	52.5	36.9	56.6	2.5	1.87	1.08	0	Hemodialysis
0	0	Male	77	nephrosclerosis	1.48219	0	0	0	0	0	1	0	1	141	5.1	9	4.1	3.6	54	9.89	177	0.1	11.4	56.5	1	1	78	35	39	27	61	3	1.8	1.2	0	Hemodialysis
0	0	Male	72	nephrosclerosis	11.1863	0	0	0	0	0	1	0	1	144	4.4	9.9	2.8	3.6	76.5	12	42	0.05	11.5	48.7	0	0	68	37.7	43.2	28.2	64	4.1	3	1.5	0	Hemodialysis
0	0	Male	75	nephrosclerosis	27.4849	0	0	1	0	0	0	1	1	140	5.2	8.5	4.4	3.8	60.6	12	177	1.02	11	46.4	1	0	72	35.8	41.1	28.5	58.6	6.7	2.69	1.92	1	Hemodialysis
0	0	Male	72	nephrosclerosis	1.20274	0	0	0	0	0	0	0	1	142	5.5	8.7	4.7	3.5	70	7.79	164	0.06	10.7	46.5	0	0	67	36.7	51.5	27.7	68.2	6.3	1.84	0.62	0	Hemodialysis
0	0	Male	77	nephrosclerosis	1.46301	0	0	0	0	0	0	1	1	139	4.2	9	4.7	3.9	76	11.59	162	0.08	11.7	50.6	1	0	51	39	58	33	74	7	2.6	1.82	1	Hemodialysis
0	0	Male	72	nephrosclerosis	5.94521	1	0	0	0	0	1	1	1	137	5.8	9.2	6.1	4	76.3	12.05	56	0.12	11.5	48.1	0	0	57	38	40	23	74			1.63	1	Hemodialysis
0	0	Male	78	nephrosclerosis	2.69041	0	0	0	0	1	0	1	1	144	4.9	8.6	6.4	3.5	58.6	10.51	444		11.3	49	1	0	86	49	46	26	73	5	3.8	1.6	0	Hemodialysis
0	0	Male	76	nephrosclerosis	3.29589	0	0	0	0	0	1	0	1	140	4	8.9	6	3.4	64.3	11.64	145		11.5	48.1	1	0	62	41	50	31	69	7	1.9	1.8	1	Hemodialysis
0	0	Male	79	nephrosclerosis	2.72055	0	0	0	0	0	0	0	0	137	3.9	8.1	2.6	3.5	33.5	5.4	155		10.9	50.5	0	0	81	36	43	28	61	4	2.2	1.4	1	Hemodialysis
0	0	Male	83	nephrosclerosis	3.51233	0	0	0	0	0	1	0	0	139	3.9	8.5	4.6	3.4	43.4	9.53	80		10.6	51.2	1	0	56	34	46	26	73	4	2.1	1.6	0	Hemodialysis
0	0	Male	73	nephrosclerosis	14.9562	0	0	0	0	0	0	1	1	139	3.4	8.2	3.8	2.7	81.8	7.88	110	1.19	10.4	48.8	0	0	64	30.5	44.5	35.1	42.9	2.3	3.43	1.12	0	Hemodialysis
0	0	Male	70	nephrosclerosis	6.29863	0	0	0	0	0	0	0	0	141	5	9.7	3.5	3.12	37.4	10.29	22	0.27	11.3	51.9	1	0	42	40.7	48.6	34.7	55					Hemodialysis
0	0	Male	77	nephrosclerosis	13.7726	0	0	0	0	0	1	1	1	139.1	4.32	9.3	3.9	3.4	49.6	10.8	101	0.41	11.3	50.7	1	0	67	46	42.1	23.3	76.4	2.65	2.54	1.2	0	Hemodialysis
0	0	Male	76	nephrosclerosis	7.48493	0	0	1	1	0	1	0	0	141	4.6	8.3	8.1	3.6	88.2	9.44	121	0.11	9.7	51.5	1	0	71	36	45.8	39.8	51.6	3.92	2.8	1.43	1	Hemodialysis
0	0	Male	68	nephrosclerosis	2.15068	0	0	0	0	0	1	0	1	141	4.6	8.7	4.2	3.8	57	7.58	175	1.29	10.9	50	1	1	68	36.8	36.8	22	71.9	6.8		1.7	0	Hemodialysis
0	0	Male	63	nephrosclerosis	12.3945	0	0	0	0	0	0	1	1	138	5.1	8.3	5.6	3.3	58	12.25	122	0.11	11.3	62.8	1	0	79	37.4	48.3	31.9	62.8			1.74	0	Hemodialysis
0	0	Male	78	nephrosclerosis	1.55342	0	0	0	0	0	1	0	1	140	4.7	9.2	4.7	3.9	75.7	11.75	62	0.91	11.6	49.8	1	0	96	33.5	40.3	26.9	62.4	3.85	3.03	1.47	0	Hemodialysis
0	0	Male	54	nephrosclerosis	6.43014	0	0	0	0	0	1	1	1	136	4.9	8.8	3.4	3.9	58.7	13.72	77	0.09	11.4	48.5	0	0	87	32.6	46.2	30.7	62.4	1.72	3.73	1.03	0	Hemodialysis
0	0	Male	88	nephrosclerosis	2.89041	0	0	0	0	0	1	0	1	140	4.5	8.8	4.9	3.8	51.6	12.3	38	0.9	11.1	58.4	1	0	56	35.4				5		1.76		Hemodialysis
0	0	Male	75	nephrosclerosis	13.6164	0	0	0	0	0	1	1	1	143	4.5	8.6	7.5	3.5	60.4	12.56	229	0.1	12.4	50.9	1	0	71	36.6	51.1	33.4	61.6	3.4	3.19			Hemodialysis
0	0	Male	68	nephrosclerosis	8.11781	0	0	0	0	0	1	1	1	139	5	8.8	4.3	4.1	62	11.36	115		10.7	49.34	0	0	81	39.6	49.1	31.5	65.3	7.1	2.18	1.331	1	Hemodialysis
0	0	Male	68	nephrosclerosis	1.44932	0	0	0	0	0	1	0	0	143	3.5	8.4	4.5	3.8	46.4	12.31	202	0.37	9.2	50	0	0	66	40.7	52.3	32.9	68.6	3	3.48	0.865	0	Hemodialysis
0	0	Male	82	nephrosclerosis	5.42466	0	0	0	0	0	0	0	1	131	4.1	8.5	3.7	2.6	53.2	6.05			10.1	62.9	1	0	61	32	43	29	62	7	2.2	1.8	1	Hemodialysis
0	0	Male	55	nephrosclerosis	1.03288	1	0	0	0	0	1	0	1	139	4.6	9.3	6.2	3.9	64.7	12.13	164	0.26	11.4	51.9	0	0	87	35.7	51.4	32	65.9		4.74		1	Hemodialysis
0	0	Male	67	nephrosclerosis	3.46027	1	0	0	0	0	1	0	1	138	4.2	9.5	4.9	4	50	14.27	200	0.25	11.4	50.2	0	0	94	32.2	41.5	27.9	61.6			1.74	0	Hemodialysis
0	0	Male	79	nephrosclerosis	1.68219	0	0	0	0	0	1	0	1	136	4.8	9.6	4.3	3.7	63	8.73	93	0.07	11.2	49.5	1	0	67	29.2	45	28.4	66.9		3.56	1.16	1	Hemodialysis
0	0	Male	64	nephrosclerosis	6.18356	0	0	0	0	0	0	0	1	139	4.4	9.7	4.9	3.4	34.4	10.25			10.3	57.6	0	0	68	40	58	35	65	5	3.2	1.6	0	Hemodialysis
0	0	Male	56	nephrosclerosis	2.91507	0	0	0	0	0	1	0	1	143	4.6	8.9	6.6	3.8	68	15.59	256	0.05	11.6	48.6	0	1	102	40.7	48.2	34.6	54.6			1.44	0	Hemodialysis
0	0	Male	80	nephrosclerosis	8.18904	0	0	0	0	0	1	0	1	142	3.9	8.9	5.9	3.3	58.7	7.51	98	0.05	10.9	41.9	1	0	78	28.1	40.2	26.5	63.6	1.96	3.5	1.06	1	Hemodialysis
0	0	Male	75	nephrosclerosis	4.91781	0	0	0	0	0	1	0	1	140	3.8	8.9	3.9	3.8	60.8	10.57	86	0.05	10.5	43.8	0	0	75	31	48.8	35.7	52.3	3.15	3.45	1.41	1	Hemodialysis
0	0	Male	57	nephrosclerosis	4.91507	0	0	0	0	0	0	0	1	143	4.9	8.1	2.7	3.1	60.2	10.67	9.22		9.5	54.7		0	88	40	47	27	72				0	Hemodialysis
0	0	Male	59	nephrosclerosis	6.52329	0	0	0	0	0	1	1	1	144	4.3	9.5	5	3.6	52.1	12.75	378	0.03	10.2	50.2	0	0	72	39.2	51.4	28	76		2.8	1.5		Hemodialysis
0	0	Male	75	nephrosclerosis	1.40822	1	0	0	0	0	1	0	0	144	4.1	9.5	3.6	3.36	44.2	8.73	143	0.23	10.5	41.2	0	0	69	29.6	36.7	23.4	66.9		1.85	1		Hemodialysis
0	0	Male	88	nephrosclerosis	2.30137	1	0	0	0	1	1	0	1	141	5.9	9.6	5.1	3.7	67	7.63	120	0.04	12.6	50.4	1	0	86	37.3	43.9	30.3	58.8			1.41	1	Hemodialysis
0	0	Male	64	nephrosclerosis	1.1589	1	0	0	0	0	1	0	0	144	3.5	8.9	5.1	3.8	54.8	7.42	44	0.01	9.8	49.9	1	0	62	34.7	56	35.1	66.7	2.7	3.18	1.2	0	Hemodialysis
0	0	Male	64	nephrosclerosis	10.8219	0	0	0	0	0	1	1	1	139	4.7	9.6	4.5	3.8	54	14.64	178	0.46	11.1	49.7	1	0	76	36.7	46.6	29.6	66.2		3.57	1.38	0	Hemodialysis
0	0	Male	64	nephrosclerosis	6.48219	0	0	0	0	0	1	1	1	140	5.1	9.4	6.2	3.8	53	16.4	81	0.24	10.2	45.9	0	0	69	39	50	32	62					Hemodialysis
0	0	Male	50	nephrosclerosis	2.55068	0	0	0	0	0	1	0	1	140	3.8	9.2	3.7	3.7	68.6	10.33	115	0.12	11.8	59.3	0	0	64	39.2	46.7	24.4	79.2	4.2	3.78	1.6	0	Hemodialysis
0	0	Male	83	nephrosclerosis	1.02466	0	0	0	0	0	1	1	1	134	3.7	9.6	5.7	2.6	80	8.9	144		10.2	55.5	1	0	64	48	52	36	53	6	1.9	1.6	1	Hemodialysis
0	0	Male	70	nephrosclerosis	11.4411	0	0	0	0	0	0	1	1	143	6.1	9.4	5.5	3.8	101	11.58	420	0.36	12.1	51.2	1	0	68	35.9	43	22	66.7			1.77	0	Hemodialysis
0	0	Male	71	nephrosclerosis	1.66301	1	0	0	1	0	0	0	0	134	5.1	9.3	6	2.7	58	6.02	57		11	42.76	1	0	82	40.3	44.1	28.6	64.7	4.9	2.05	1.111	0	Hemodialysis
0	0	Male	74	nephrosclerosis	4.83836	0	0	0	0	0	1	0	1	137	6.4	8.5	5	3.5	71.4	9.89	95	1.06	8.7	48.4	0	0	82	23	52.5	31.9	69.3				0	Hemodialysis
0	0	Male	66	nephrosclerosis	2.82466	0	0	0	0	0	1	0	0	141	4.9	8.3	5.1	3.8	77.4	8.93	266		10.5	46	1	0	71	40	54	37	62	6	2.1	1.6	1	Hemodialysis
0	0	Male	80	nephrosclerosis	6.54247	1	0	0	0	0	1	0	1	132	4.5	9.2	4.3	3.4	69.2	12.8	134	0.09	11.4	49	0	0	70	34	45.7	30.6	51.56	4.39	1.67	1.48	1	Hemodialysis
0	0	Male	86	nephrosclerosis	10.7973	1	0	0	0	1	1	0	0	141.5	5.35	9	4.1	3	45.9	6.72	246	0.41	10.8	53.3	0	1	80	37	40.9	22.9	59.39	7.56	1.74	1.99	1	Hemodialysis
0	0	Male	67	nephrosclerosis	1.56986	0	0	0	0	0	1	0	0	139	4.6	10.4	4.9	2.8	62	13.9	22	0.66	10.7	45.5	1	0	71	42	52	36	57.6					Hemodialysis
0	0	Male	73	nephrosclerosis	5.82466	0	0	0	0	0	1	1	1	142	5.8	9.3	6.1	3.8	86	12.3	211	0.62	10.9	50.2	1	0	66	42	54.3	35.3	63.9	2.76	3.81	1.33	1	Hemodialysis
0	0	Male	68	nephrosclerosis	9.39178	0	0	0	0	0	1	1	1	143	4.7	9.5	4.3	3.5	64.2	13.29	158	0.09	11.9	47.41	0	0	72	49.4	46.3	32.3	58	10.1	2.08	1.58	0	Hemodialysis
0	0	Male	68	nephrosclerosis	10.737	0	0	0	0	0	1	1	1	134	7.8	9.5	9.7	3.5	94.8	10.45	238		10.9	56.5	1	0	71	51	50	33	64	6	2.4	1.6	1	Hemodialysis
0	0	Male	83	nephrosclerosis	1.02192	0	0	0	0	0	0	0	1	137	4.3	8.7	4.8	3.3	46.3	8.64	139		10.1	61.6	1	1	103	57	57	46	38	5	2.2	1.4	1	Hemodialysis
0	0	Male	83	nephrosclerosis	3.36164	0	0	0	0	1	1	0	0	139	4.9	8.9	3.5	3.4	38	7.79	226	0.13	11.2	53.8	0	0	64	37.4	59.7	47.2	42.1			1.22	0	Hemodialysis
0	0	Male	73	nephrosclerosis	1.29041	0	0	0	0	0	1	0	1	142	5.2	8.9	4.7	3.1	74.8	8.58	187	0.53	10.8	43.3	1	0	62	32.1	46.9	29.7	66.4	4.4	3.1	1.5	0	Hemodialysis
0	0	Male	75	nephrosclerosis	3.46301	0	0	1	0	1	1	0	1	137	5.7	8.8	7.6	3.3	82	11.1	191		9.9	52.85	1	0	65	35.7	56	42.4	47.7	9.5	1.15	1.542	1	Hemodialysis
0	0	Male	82	nephrosclerosis	5.20274	1	0	0	0	0	1	0	1	141	5.1	8.4	5.2	3.8	63.8	8.82	162	0.08	12.1	50	1	0	77	26.1	41.5	26.2	67.1	6.2	2.43	1.249	0	Hemodialysis
0	0	Male	75	nephrosclerosis	1.56986	0	0	0	0	0	1	1	1	142	4.6	8.5	5.2	3.5	62	9.95	465	1.94	11.6	57	1	1	82	47.8	44.6	29.2	63.8			1.28	0	Hemodialysis
0	0	Male	71	nephrosclerosis	6.47123	0	0	0	0	0	1	1	1	144	5.8	9.8	4.2	3.8	72	12.95	49	0.2	10.1	49.9	1	0	71	38	54	30	75	2	5.13	0.93	0	Hemodialysis
0	0	Male	64	nephrosclerosis	3.84658	1	0	0	0	0	0	1	1	143	5.5	8.5	6.9	4	66.9	11.53	210	0	11.7	46	1	0	65	37.5	49.3	27.6	75	3.48	2.81	1.31	1	Hemodialysis
0	0	Male	74	nephrosclerosis	3.64658	0	0	0	0	0	0	0	1	139	4.5	8.9	4.5	3.5	62	8.35	147	5.12	12.1	48.9	1	0	67	38.4	46.3	35.2	52.7			1.63	0	Hemodialysis
0	0	Male	82	nephrosclerosis	13.211	0	0	0	0	0	1	0	1	139	4	9.5	5.3	3.8	44	11.65	111	0.52	11.2	50.9	1	0	86	31	43	28.1	64.1		3.83	1.38	0	Hemodialysis
0	0	Male	81	nephrosclerosis	1.05753	0	0	0	0	0	1	0	0	140	4.5	9.5	4.6	3.4	57.4	9.22	301	0.18	11	51.3	1	0	57	33	31.7	20.3	66.9	5.82	3	1.96	1	Hemodialysis
0	0	Male	83	nephrosclerosis	3.50137	1	0	1	0	1	1	0	0	140	4.8	9.4	3.2	3.2	32.5	6.37	150.6		12	49.1		0	47	31	49	30	68				0	Hemodialysis
0	0	Male	83	nephrosclerosis	2.45205	0	0	0	0	0	1	1	0	131	5.4	8.5	7	3.08	91.8	12.84	44	0.66	10.1	55.4	1	0	55		46.6	30.2	64			1.9		Hemodialysis
0	0	Male	79	nephrosclerosis	2.3863	0	0	0	0	0	1	1	1	136	4.6	9	5.4	3.62	75.3	11.78	181	0.02	12.1	51.8	0	0	63	31.5	36.6	23.3	67		2.57	1.94		Hemodialysis
0	0	Male	84	nephrosclerosis	7.04932	0	1	1	0	1	0	0	0	138	5.7	9.8	5.1	2.7	72.2	7.03	297	0.83	9.2	54	1	0	51	31.6	35.5	24.4	60	3.8	1.53	1.4	1	Hemodialysis
0	0	Male	82	nephrosclerosis	3.20548	0	1	0	0	0	1	0	1	135	3.7	9.1	5.3	3.3	52	10.17	171	0.41	11.1	57.4	0	0	62	40.3	56.4	39.4	56.8		2.19	1.36	0	Hemodialysis
0	0	Male	94	nephrosclerosis	3.20548	0	0	0	0	1	1	0	1	142	5.4	9.4	5.2	3.7	71	8.31	23	0.26	10.5	46.7	1	0	89	35.5	43.8	30.8	57		2.34	1.63	1	Hemodialysis
0	0	Male	75	nephrosclerosis	1.79726	0	0	0	0	0	0	0	1	139	4.6	8.5	4.2	4	39.2	8.48	141	0.08	11.5	45.8	1	0	86		49.5	27	76.6	10.8		1.044	0	Hemodialysis
0	0	Male	50	nephrosclerosis	3.14247	1	0	0	0	0	1	0	1	139	4.3	10	7.5	3.6	63	11.5	19	1.2	10.2	54	0	0	85	41	50	34	65.1			1.7		Hemodialysis
0	0	Male	77	nephrosclerosis	7.32055	0	0	1	0	0	1	1	0	144	4.1	8.9	4.7	3.7	56	7.59	238	1.52	11.1	53	1	1	59	54.7	61.7	46.3	48.5			1.18	0	Hemodialysis
0	0	Male	69	nephrosclerosis	5.87397	1	0	0	0	0	1	0	1	139	5.3	9.4	5.4	3.6	50	12.7	71	2.31	9.6	53.9	1	1	101	49	53	39	51.7					Hemodialysis
0	0	Male	90	nephrosclerosis	2.86301	1	0	0	0	0	1	0	0	136	4	8.8	5.1	3.3	60.4	6.35	43	9.29	11.8	49.7	1	0	71	38.5	53.1	34.2	64.6		1.8		0	Hemodialysis
0	0	Male	84	nephrosclerosis	6.52877	0	0	0	0	0	1	0	0	138	3.6	8.9	3.4	3.8	47.5	4.75	35	0.41	11.4	50.4	0	0	70	34.1	42.7	22.5	79	2.89	2.21	1.31	1	Hemodialysis
0	0	Male	40	nephrosclerosis	4.91781	0	0	0	0	0	1	1	1	140	5.7	9	4.3	4.1	78.3	12.02	65	0.05	11.6	47.67	0	0	58	32.8	48.4	31.2	65	5.2	3.15	1.14	0	Hemodialysis
0	0	Male	69	nephrosclerosis	5.95616	1	0	0	0	0	1	1	1	141	4.6	8.2	3.5	3.7	67.9	14.58	298	0.06	11.4	52.6	1	0	85	29.5	39.8	22.1	76.3				0	Hemodialysis
0	0	Male	75	nephrosclerosis	5.73425	0	0	0	0	0	1	0	1	130	5.7	10.2	5.3	2.9	59	10.9	64	5	8.8	57.4	0	0	74	32	61	50	46.5			1.3		Hemodialysis
0	0	Male	74	nephrosclerosis	12.874	0	0	0	0	0	1	1	1	137	4.9	9.4	5.4	3.5	56	13.46	79	0.06	11.2	59.3	1	0	75	35	52	34.5	62		2.31	1.61	1	Hemodialysis
0	0	Male	85	nephrosclerosis	10.263	0	0	0	0	0	1	1	1	142	4.9	8.9	7	3.2	79.8	12.69	415	0.55	11.2	50.2	1	0	69	36.2	40.7	22.2	77.2				0	Hemodialysis
0	0	Male	53	nephrosclerosis	7.30959	1	0	0	0	0	1	1	1	137	4.9	9.9	6.1	3.8	61	15.47	331	0.1	10.8	47.1	0	0	100	39.7	80.8	27.5	66			1.86	1	Hemodialysis
0	0	Male	40	nephrosclerosis	1.09863	0	1	0	0	0	1	0	1	139	4.7	10.1	8.5	3.8	62.6	15.58	18		15.2	49.9	0	1	78	54	56	39	60	2	3.6	1.1	0	Hemodialysis
0	0	Male	72	nephrosclerosis	9.73425	0	0	1	0	0	1	0	1	138	6.1	10.1	6.5	3.8	65.2	12.63	196	0.2	12.7	47.8	1	0	120	30.9	42	32.7	45.2	4.5	1.34	1.68		Hemodialysis
0	0	Male	68	nephrosclerosis	12.6274	0	0	0	0	0	1	0	1	138	5.3	9	8.2	3.6	64	12	233	0.02	9.9	57.9	1	0	60	37	51	33	64.3	3.9	2.86	1.4		Hemodialysis
0	0	Male	74	nephrosclerosis	2.20548	0	0	0	0	1	1	0	1	136	5.1	8.9	5	3.5	70.5	11.01	152	0.14	10.7	51.4	0	0	67	29.8	49.4	30.2	69	5	2.67	1.12	0	Hemodialysis
0	0	Male	79	nephrosclerosis	12.7096	0	1	1	1	0	1	1	1	139	5.3	10.2	4.5	3.2	60	8.9	126	0.21	11.6	60.2	1	0	56	43.7	62.9	53.1	32.3		1.95	1.6	1	Hemodialysis
0	0	Male	83	nephrosclerosis	15.7068	0	0	0	0	1	1	1	1	144	5.7	8.9	4.5	3.5	73	13.63	138	0.64	11.7	50.1	1	0	57	30.3	54.3	36.6	63.4		3.8	1.04	1	Hemodialysis
0	0	Male	65	nephrosclerosis	5.34247	0	0	0	0	0	1	0	1	137	4.5	8.8	5.6	3.4	63.8	7.73	201	0.11	10.4	57.8	1	0	81	36	54	33	69	6.1	2.33	1.82	0	Hemodialysis
0	0	Male	52	nephrosclerosis	1.09041	1	0	0	0	0	0	0	1	143	5.1	8.7	5.7	4.1	55.1	12.71	299	0.05	11.1	41.7	0	0	77	37.3	44.2	26.8	70	2	3.8	1	1	Hemodialysis
0	0	Male	62	nephrosclerosis	2.47945	0	0	0	0	0	1	0	1	142	6	10.4	4.2	3.7	73.8	15.71	55	0.09	12.3	50.9	0	0	68	38.8	53.7	36.4	60	4.87	3.87	1.71	0	Hemodialysis
0	0	Male	66	nephrosclerosis	1.76438	0	0	0	0	0	1	0	1	140	5	9.9	6.1	3	83	10.26	74	0.89	9.7	58	0	0	76	32.6	48.4	30.2	67.6			1.73	0	Hemodialysis
0	0	Male	64	nephrosclerosis	33.8712	0	0	0	0	0	1	1	1	140	4.7	8.9	5.4	3.7	73	11.41	177	0.28	13.3	52.2	1	1	78	45.5	46.9	29.8	66.2		2.53	1.46	1	Hemodialysis
0	0	Male	60	nephrosclerosis	1.47397	0	0	0	0	0	1	1	1	137	4.5	8.7	6.7	4.3	67	11.1	93	0.1	10.1	45.7	1	0	88	40	49	33	61.6	5.1	2.5	1.5		Hemodialysis
0	0	Male	71	nephrosclerosis	1.3863	1	0	0	0	0	1	0	1	136	6.3	9.1	6.3	3.6	44	12.4	31	0.09	9.4	51.8	1	0	69	40	48	33	60.8					Hemodialysis
0	0	Male	65	nephrosclerosis	10.5616	0	0	0	0	0	1	1	1	137	4.7	8.4	5.4	3.4	73.2	11.15	153	4.13	11.6	55.62	0	0	93	45.5	34.5	26.1	49.4	12.1	2.7	1.74	1	Hemodialysis
0	0	Male	82	nephrosclerosis	6.8411	0	0	0	0	0	0	0	1	148	4.2	9.1	3.9	3.2	55.2	8.98	73	0	9.3	51.1	1	1	64	35.1	56.2	36.3	64	9.39	1.82	1.99	1	Hemodialysis
0	0	Male	86	nephrosclerosis	8.48219	0	0	0	0	0	1	0	0	138	3.5	9.1	4.8	3.6	45.1	8.44	121	0.11	11.7	55	1	1	60	48.2	42.6	28.1	63.2	2.3	2.11	1.07	0	Hemodialysis
0	0	Male	70	nephrosclerosis	2.09315	0	0	0	0	0	1	0	0	135	3.8	9.2	4.6	3.7	39.3	8.79	50	0.11	12.3	42.9	1	0	68	32.5	44.6	25.4	74.5	2.2	1.74	1	0	Hemodialysis
0	0	Male	84	nephrosclerosis	1.47397	0	0	0	0	1	1	0	1	140	5.1	9.1	6.9	3.5	56	10.68	141	0.04	11.2	46.7	0	0	56	35.1	46.2	30.8	62.1		2.34	1.567	1	Hemodialysis
0	0	Male	67	nephrosclerosis	9.20548	0	0	0	0	0	0	0	1	139	5.2	9.3	7.6	3.3	59	12.87	208	0.06	12	51.4	1	0	58	37.6	50	33	62.6			1.71	0	Hemodialysis
0	0	Male	81	nephrosclerosis	19.6301	0	0	0	0	0	1	0	1	141	3.8	8.8	4	3.7	40.8	8.9	54	0.2	10.8	52	1	0	74	42.4	50.1	33.4	66.3	3.9	3.2	1.3	1	Hemodialysis
0	0	Male	85	nephrosclerosis	1.76986	0	0	0	0	0	0	0	1	142	4.6	8.3	6.6	3.3	65.1	10.6			11	46.3	1	0	68	39	52	37	55	3	3.84	1.1	1	Hemodialysis
0	0	Male	58	nephrosclerosis	1.47123	0	0	0	0	0	1	0	1	145	4.3	9.9	4.1	4.3	62.4	10.6	45	0.07	11.6	49.3	1	0	73	39.7	61.5	38.5	66.6	4.3	4.25	1.67	0	Hemodialysis
0	0	Male	77	nephrosclerosis	2.26575	0	0	1	0	1	1	0	1	140	4.7	9.3	5.1	2.68	60.5	10.16	146	3.23	9.8	55.3	1	0	67	49	70.6	63.7	20.6					Hemodialysis
0	0	Male	53	nephrosclerosis	1.63014	0	0	0	0	1	1	1	1	141	4.9	9	5.1	3.4	58.5	11.64	203	0.03	13.9	48	0	0	66	44.2	44.9	28.6	66.2	2.24	3.65	1.01	0	Hemodialysis
0	0	Male	58	nephrosclerosis	3.54521	0	1	1	0	1	1	1	1	142	5.2	9.2	5.1	3.5	47.8	10.23	61	0.32	10.9	53.79	1	0	65	34.8	51.1	36.9	53.5	7.8	2.73	1.39	1	Hemodialysis
0	0	Male	81	nephrosclerosis	11.0438	0	0	0	0	0	1	0	0	136	4.7	10.3	4.9	3.6	54	10.35	103		10.3	44.14	1	0	67	35.8	43.6	26.8	69.1	7.5	2.21	1.37	1	Hemodialysis
0	0	Male	81	nephrosclerosis	5.32329	1	0	0	0	0	1	0	1	139	5.3	9	6.1	3.7	77.6	11.81	116	0.06	10.5	55.5	1	0	64	27.5	46.4	29.6	65.8	5.5	1.35	1.54		Hemodialysis
0	0	Male	74	nephrosclerosis	2.3589	0	0	0	0	0	1	0	1	138	5.9	9.3	5.3	3.5	67	11.3	31	0.85	10.6	51.2	1	0	74	30	47	28	70.3	5.2	2.44	1.6		Hemodialysis
0	0	Male	71	nephrosclerosis	5.09863	0	0	0	0	0	0	0	1	140	4.6	8.8	3.8	3.8	35.2	13.22	239	0.26	13.9	51.4	1	0	70	36.3	39.8	19.8	82	4.22	4.64	1.31	1	Hemodialysis
0	0	Male	76	nephrosclerosis	9.15068	0	0	0	0	0	1	0	1	141	3.8	9.3	3.7	3.5	51.3	9.91	118	0.06	11.8	57.5	1	0	62	43.7	45.9	35.1	47.2	2.6	3.52	1.3	1	Hemodialysis
0	0	Male	75	nephrosclerosis	2.60274	0	0	0	0	0	1	0	1	141	4.9	9.2	4.8	3.5	73	9.98	199	0.02	11.5	42.2	1	0	84	31.7	48.8	35.8	52.1			1.94	0	Hemodialysis
0	0	Male	84	nephrosclerosis	6.98082	0	0	0	0	0	1	1	1	142	5.4	9.4	5.4	3.7	72.6	11.35	124	0.38	10.8	44.2	1	0	57	37.6	49.1	30.7	67	3.56	2.3	1.36	1	Hemodialysis
0	0	Male	82	nephrosclerosis	10.1863	0	0	0	0	0	1	0	0	139	3.1	10.3	2.9	3.1	38.8	6.16	33	0.39	9	50.72	0	0	77	45.5	44.3	26.3	71.6	7.4	2.11	1.36	1	Hemodialysis
0	0	Male	89	nephrosclerosis	4.40274	0	0	0	0	1	1	1	1	144	4.1	8.9	3.6	3.5	68	8.81	72	1.27	11.5	46.4	1	0	69	20.5	41.4	28.7	58.6		1.03		1	Hemodialysis
0	0	Male	77	nephrosclerosis	4.01644	0	0	1	0	1	1	0	1	138	4.9	8.9	4.4	3.8	72.4	11.09	295	0.14	11.2	56.8	1	0	87	30	36	23	66.8	2.94	3.38	1.31	1	Hemodialysis
0	0	Male	75	nephrosclerosis	4.84384	1	0	0	0	0	1	0	1	142	3.5	9	4.1	3.6	44.1	7.1	95	1.32	9.6	52.86	0	0	76	44.3	51.9	35.1	60.3	11.2	1.38	1.67	0	Hemodialysis
0	0	Male	90	nephrosclerosis	1.72329	1	0	0	0	0	0	0	0	139	5.2	8.5	5.7	3.6	47.9	7.81			11.6	51.2	1	0	66	43	49	30	68	2	2.34	1.2	0	Hemodialysis
0	0	Male	48	nephrosclerosis	1.15342	0	0	0	0	0	1	0	1	140	4.1	7.4	6.7	3.6	43	15.8	150	0.39	12.3	49.6	0	0	63	42.9	54.2	34.8	64.7		3.35			Hemodialysis
0	0	Male	59	nephrosclerosis	2.24384	0	0	0	0	0	1	0	0	141	4.8	8.6	4.9	3.8	60	5.18	133	1.39	10	50.75	1	0	64	39	52	33	65.57					Hemodialysis
0	0	Male	85	nephrosclerosis	3.10685	0	0	0	0	1	1	0	1	139	5.2	8.7	5.5	3.3	58.3	7.96		0.09	10.4	48.6	1	0	48	40.1	56.1	34.8	67	5.93	3.16	1.64	1	Hemodialysis
0	0	Male	48	nephrosclerosis	4.51781	0	0	0	0	0	1	0	1	143	4.1	8.3	4.3	3.7	73.3	18.04	160	0.14	10.3	54.2	0	0	100	32.4	38.2	24.7	65.7	2.66	3.91	1.35	1	Hemodialysis
0	0	Male	82	nephrosclerosis	2.52603	1	0	0	0	0	0	1	1	138	6.7	8.7	7.3	3.5	80	12.06	126	0.15	11.5	53.7	0	0	60	40	50.5	32.4	65.1		2.88	1.83	1	Hemodialysis
0	0	Male	72	nephrosclerosis	5.09041	0	0	0	0	0	1	1	1	134	4.3	8.4	3.9	3.7	46	10.1	51	1.15	11.6	51	1	0	81	43	50	31	68.3		2	1.89	0	Hemodialysis
0	0	Male	65	nephrosclerosis	3.29041	1	0	1	0	0	1	0	1	143	4.9	8.6	6.4	3.2	59.6	9.19	384	0.06	11	46.8	1	0	64	32.4	41.7	29.2	57.6	4.5	2.69	1.057		Hemodialysis
1	1	Female	83	nephrosclerosis	4.35616	0	0	0	0	0	1	0	1	137	5.2	8.5	3.5	3.9	58.9	6.92	118	0.81	14	58.9	1	0	87	37.9	41.1	27.5	62.1	22	1.1	3.19	0	Hemodialysis
1	1	Female	77	nephrosclerosis	1.98082	0	0	0	0	0	1	1	1	135	5.4	8.3	5	3.5	60.8	8.26			10	56.2	0	0	68	44	44	24	77	31	1	3.8	1	Hemodialysis
1	1	Female	77	nephrosclerosis	1.81096	1	0	0	0	0	1	0	1	139	4.9	8.8	7.2	3.4	77	7	250	0.11	10.4	61.8	0	0	75	42	46	26	73.8		0.4	5.59	1	Hemodialysis
1	1	Female	94	nephrosclerosis	2.24932	0	0	0	0	0	1	0	1	140	5.2	9.5	4.6	3.2	72	9.13	124	0.05	10.7	53.6	1	0	72	41.5	36.5	25.2	59.5	26		3.263	1	Hemodialysis
1	1	Female	87	nephrosclerosis	4.96164	0	0	1	0	1	1	0	1	143	4.4	9.3	4.1	3.6	50.8	7.13	66	0.05	10.2	59.8	1	0	75	34			73.3	16.2	1.68	3.11	1	Hemodialysis
1	1	Female	90	nephrosclerosis	13.0767	0	0	0	0	1	1	0	1	143	3.8	10.2	4.9	3.7	47.3	9.18	157	0.14	11.1	49.6	1	0	55	42	46.3	28.3	69.3	28.3	1.05	2.66	1	Hemodialysis
1	1	Female	85	nephrosclerosis	1.3726	0	0	0	0	0	1	0	0	132	5.8	8.9	4.6	3.3	66.3	9.44	203	0.05	8.7	55.5	1	0	88	35.6	36.7	23.1	68	22.9	0.98	3.79	1	Hemodialysis
1	0	Female	80	nephrosclerosis	4.85479	0	0	0	0	0	0	0	0	141	3.8	9.4	4.2	3.3	36.3	5.45			11.4	48.8	0	0	81	27	36	23	67	9	1.4	2	1	Hemodialysis
1	0	Female	63	nephrosclerosis	3.18356	0	0	0	0	0	1	0	0	138	4.85	8.7	5.2	3.7	63.1	5.18	67	0.1	9.1	55.6	0	0	58	48.7	54.1	33.9	66.8	9	1.9	2	1	Hemodialysis
1	0	Female	68	nephrosclerosis	1.03836	0	0	0	0	0	1	0	0	141	3.8	8.2	5.9	3.5	81.5	10.53	72		11.7	48.7	1	0	80	34	45	27	70	10	1.9	2.1	1	Hemodialysis
1	0	Female	86	nephrosclerosis	2.03562	0	0	0	0	0	1	0	0	139.3	5.01	9.1	5.1	3.8	58.2	6.1	247	0.02	11.2	67.9	1	1	62	31.5	40.3	21.5	62.24	18.24	1.65	2.74	1	Hemodialysis
1	0	Female	59	nephrosclerosis	3.81918	0	0	0	0	0	1	0	1	142	4.2	9.1	5.3	3.5	50.3	9.33			10.3	49.4	1	0	67	45	57	36	65	9	1.9	2.3	1	Hemodialysis
1	0	Female	63	nephrosclerosis	4.28493	0	0	0	0	0	1	1	1	143	4.2	7.7	5.4	4.6	61.3	9.15	255	0.01	11.7	50.7	1	0	76	38.5	38.2	21.4	75.9	15.6	1.6	2	1	Hemodialysis
1	0	Female	81	nephrosclerosis	3.43288	0	0	0	0	0	0	0	1	138	5.1	10.6	6.1	3.8	68.8	10.43	38		11.5	47	1	0	105	35	47	25	77	11	1.6	2.2	1	Hemodialysis
1	0	Female	85	nephrosclerosis	1.71507	1	0	1	0	1	1	0	1	140	5.3	9.5	7	3.8	72	7.9	64	0.08	10.6	54.5	0	1	72	35	42	27	65.2		2.4	2.08	1	Hemodialysis
1	0	Female	86	nephrosclerosis	1.84658	0	0	0	0	0	1	0	1	137	5	8.9	5.4	3.7	72	7.82	188		9.1	69.6	0	0	76	43	48	31	62	12	1.6	2.4	1	Hemodialysis
1	0	Female	76	nephrosclerosis	2.00822	1	0	0	0	0	1	0	0	138	3.4	9.9	3.2	3.2	37	6.4	31	0.21	10.2	50.8	1	0	99	35	44	25	75	10	1.12	2.1		Hemodialysis
1	0	Female	81	nephrosclerosis	7.05753	0	0	0	0	0	1	0	0	140	5.9	9.4	5	3.8	57.6	7.51	117.7	0.82	7.9	55.3	1	0	76	35.2	53.1	35.2	62.1	16	1.38	2.67	1	Hemodialysis
1	0	Female	66	nephrosclerosis	1.38082	0	1	0	0	1	1	0	1	141	4.7	9.6	5.4	3.6	84.3	10.5	70	0.16	9.2	52.5	0	0	65	50.2	61.3	43.1	55.8	11.5	1.28	2.6	1	Hemodialysis
1	0	Female	78	nephrosclerosis	13.5205	0	0	0	0	0	1	0	0	142	4.7	9.2	4.5	3.6	63	8.9	90	0.02	11.3	50.7	1	0	83	32.3	29.4	20	61.7		1.43	2.89	1	Hemodialysis
1	0	Female	73	nephrosclerosis	4.47945	0	0	0	0	0	0	0	1	138	5.4	9.6	5.2	3.2	57.9	8.22			10.2	48.6	0	0	70	44	50	31	69	8	1.89	2	1	Hemodialysis
0	0	Female	62	nephrosclerosis	17.9425	0	0	0	0	0	1	0	1	143	4.2	9.7	6	3	59.6	10.1	248		9.5	51.4		0	83	29.3	46.3	30.8	62.2	5.8	2.06	1.69		Hemodialysis
0	0	Female	84	nephrosclerosis	5.58082	0	0	0	0	0	1	0	1	143	3.7	9.2	3.2	3.4	47.5	7.5	183		11.7	56.4		0	65	28.4	49	32.4	62.6	7.5		1.88		Hemodialysis
0	0	Female	75	nephrosclerosis	1.44384	0	0	0	0	0	1	0	0	134	4.4	9.6	6.1	3.5	38.3	6	82		10.7	53		0	81	30.8	46	29.6	65.2	5.5	1.88	1.54		Hemodialysis
0	0	Female	76	nephrosclerosis	13.3151	0	0	0	0	0	1	0	1	144	5.5	9.4	6.2	3.6	41.5	7.3	129		11.2	62.7		0	70	34.3	53.5	37.8	55.7	5.4				Hemodialysis
0	0	Female	68	nephrosclerosis	1.27945	0	0	0	0	0	1	0	0	135	4.2	8.6	5.7	3.3	54.5	6.9	233		9.9	45.6		0	82	27.2	44.2	29	63.7	3.6	2.68	1.28		Hemodialysis
0	0	Female	53	nephrosclerosis	4.78082	0	0	0	0	0	0	1	1	142	3.5	9.7	4.2	3.2	37.4	13.9	108		11.1	53.3		0	85	37.3	52.9	35.5	61					Hemodialysis
0	0	Female	53	nephrosclerosis	17.5753	0	0	0	0	0	1	1	1	141	5.7	9.4	6.4	3.7	63.1	11.37	222		11.3	53.3		0	91	24.2	44.8	31	58.6	4.9	1.73	1.57		Hemodialysis
0	0	Female	93	nephrosclerosis	3.12877	0	0	0	0	0	1	0	0	138	4.1	9.4	4.1	3.4	41	3.57	89	3.8	11.1	57.3	1	1	107	35.6	40.3	28.5	56.9			1.66		Hemodialysis
0	0	Female	84	nephrosclerosis	11.2959	1	0	0	0	0	1	0	1	137	5.2	7.6	9.4	3.3	95.1	7.58	121	12.49	9.3	61.4	0	1	62	44.4	42	27	65.4				0	Hemodialysis
0	0	Female	71	nephrosclerosis	1.21918	1	0	0	0	0	1	0	1	138	4.5	9.2	6.1	3	53	9.88	109	2.6	9.8	59.5	1	0	77	37	54	34	65	4.13	2.34	1.77	1	Hemodialysis
0	0	Female	84	nephrosclerosis	5.17534	0	1	0	0	0	1	1	1	144	4.6	9.22	3.6	3	46.1	7.16	303	0.42	11.1	57.6	1	0	82	37	45	30	60			1.76	1	Hemodialysis
0	0	Female	84	nephrosclerosis	3.55342	1	0	1	1	0	1	0	1	136	4.5	9.1	4.8	3.9	53.6	7.73	209	0.1	13.4	46.8	1	0	72		39.9	32.3	39.8		1.36			Hemodialysis
0	0	Female	74	nephrosclerosis	6.34247	0	0	0	0	0	1	1	1	141	5.1	8.5	4.8	3.6	86.6	9.26	72	0.05	11.7	56.2	0	0	77	16.4	50	37.1	60.6	3.7	1.34	1.18	0	Hemodialysis
0	0	Female	67	nephrosclerosis	13.2685	0	0	0	0	0	1	1	1	142	4.8	8.9	5	3.8	72.5	9.89	253	0.44	11.5	50.2	1	0	67	17.5	46.9	28.8	69	5.1	1.33	1.59	0	Hemodialysis
0	0	Female	93	nephrosclerosis	15.3616	0	0	0	0	0	1	0	0	142	3.3	9.3	2	3.3	63.7	9.4	96	0.11	11.8	51.5	1	0	61	32.4	47.4	29.2	68.4	3.7	1.68	1.4	1	Hemodialysis
0	0	Female	79	nephrosclerosis	2.73699	0	0	0	0	0	1	0	1	137	4.5	10.4	5.9	3.1	38	8.1	80	0.03	10.8	45.3	1	0	100	33	44	28	67.4	6.2	1.75	1.9		Hemodialysis
0	0	Female	86	nephrosclerosis	4.12877	0	0	0	0	0	1	0	0	143	4.2	8.8	4.5	3.6	48.2	9.64	146	0.1	10.3	52.1	1	0	65	28	37	28.6	46.3	4.5		1.54		Hemodialysis
0	0	Female	66	nephrosclerosis	5.96438	0	0	0	0	0	1	0	1	140	4.8	9.4	4.6	3.2	58.1	9.76	75	0	8.4	57.4	1	0	75	41.2	51.1	31.4		10.41		1.61	0	Hemodialysis
0	0	Female	89	nephrosclerosis	3.01918	0	0	0	1	0	1	0	1	132	4.3	8.9	4.3	3.2	49.9	6.73	213	0.2	9.9	57.7	1	0	65		41.7	22.9	76.9	4.23	1.51	1.62	1	Hemodialysis
0	0	Female	80	nephrosclerosis	1.15068	0	0	1	0	1	0	0	0	135	3.3	8.6	4.1	3.6	47.4	7.19	98	0.05	10.5	59.8	1	0	90	33	45.7	30	63.4	5.87	3.37	1.88	1	Hemodialysis
0	0	Female	64	nephrosclerosis	5.24384	0	0	0	0	0	1	0	1	138	4.8	9.1	4.7	4.1	69.8	10.71	237	0.01	11.2	48.4	1	0	62	32	48	34	55	3	2.5	1.3	0	Hemodialysis
0	0	Female	68	nephrosclerosis	17.1315	0	0	0	0	0	1	1	1	138	5.1	9.6	4.8	3.8	84	10.14	180		10.4	49.81	0	0	95	32	38.9	25	66	8.4	1.97	1.449	1	Hemodialysis
0	0	Female	63	nephrosclerosis	4.23836	0	0	0	0	0	1	0	1	141	5	9	6.1	4.2	58.1	9.72	147		11.6	40	0	0	73	32	47	30	68	4	2.5	1.5	1	Hemodialysis
0	0	Female	57	nephrosclerosis	6.46027	0	0	0	0	0	1	1	1	143	4.9	8.5	5.1	3.9	68.7	9.61	248	0.05	11.4	46.62	0	0	65	28	39	26.5	61.1	5.3	2.37	1.15	0	Hemodialysis
0	0	Female	79	nephrosclerosis	3.67397	0	0	0	0	0	1	0	1	139	4.5	8.4	5.6	3.4	64	9.4	263	0.03	10.3	46.9	1	0	62	35	42	29	60.3		2.9		1	Hemodialysis
0	0	Female	68	nephrosclerosis	5.27671	0	0	0	0	0	1	1	1	143	4.7	9.2	5.1	3.4	71	9.63	76	0.34	10.3	50.7	0	0	83	41.5	43.9	29.9	60.2			1.7	0	Hemodialysis
0	0	Female	72	nephrosclerosis	2.67397	0	0	0	0	0	0	0	1	143	4.3	8.7	3.4	3.5	46.5	7.18	120		11	51.5	1	0	58	43	44	26	75	4	2.7	1.5	0	Hemodialysis
0	0	Female	76	nephrosclerosis	1.93699	0	0	0	0	0	1	1	0	138.8	4.8	9.1	6.3	3.5	66.1	8.82	221	0.01	9.8	51.3	1	0	77	41.4	31.6	22.9	57.42	5.82	1.54	1.75	1	Hemodialysis
0	0	Female	89	nephrosclerosis	2.62192	1	1	0	0	0	0	0	1	136	4.8	9.7	5.4	3.4	75	6.9	159	0.35	10.5	55.6	1	0	85	39	59	49	34.4		2		1	Hemodialysis
0	0	Female	87	nephrosclerosis	2.90137	0	0	0	0	1	1	0	1	143	4.8	9.1	2.9	3.1	61.9	7.45	184	0.09	9.3	57.3	1	0	72	36.2	44.2	23.4	78.7	10.5	1.92	1.62	1	Hemodialysis
0	0	Female	83	nephrosclerosis	1.88493	0	0	0	0	0	1	0	0	132	6.3	9.1	3.8	3.3	61.2	6.6	73	0.26	13.4	59.8	1	0	72	35.4	34.3	20.7	71.3	2.8	1.63	1.21	0	Hemodialysis
0	0	Female	54	nephrosclerosis	12.1589	0	0	0	0	0	0	1	1	137	6.4	8.4	6	4.1	68.9	14.85	227	0.15	11.1	56.1	1	0	79	37.3	46.7	29.3	67.3	6		1.57	0	Hemodialysis
0	0	Female	72	nephrosclerosis	5.21096	0	0	1	0	0	0	0	1	124	5.4	8.9	7.2	4	64.5	10.32	445.5	0.06	12	45.4	1	0	74	26.1	34.6	20.9	71.7	3		1.07	1	Hemodialysis
0	0	Female	76	nephrosclerosis	9.45479	1	0	0	0	0	1	1	1	142	4.1	9.7	5.6	3.9	57.1	10.02	233	0.13	11.6	48.9	1	0	67	37.7	46.8	27.1	73.1	5.3	1.58	1.7	1	Hemodialysis
0	0	Female	79	nephrosclerosis	3.11233	0	0	0	0	0	0	0	1	132	5.5	9	4.9	3.3	59.9	9.16	17	0.37	11.2	54.5	0	0	72	46.6	43.1	28.5	63	2.7	2.03	1.21	0	Hemodialysis
0	0	Female	60	nephrosclerosis	2.06575	0	0	0	0	0	1	0	1	139	3.7	9.6	4.4	4	50.7	6.43	50	0.16	11.5	57.5	1	0	60	23.8	41.1	21.4	79.7	8.6	1.36	1.88	0	Hemodialysis
0	0	Female	67	nephrosclerosis	7.47671	0	0	0	0	0	1	1	1	137	4.2	8.5	5.7	3.5	73	11.18	118	0.02	10.7	52	1	0	68	35.7	47.9	32.4	60.6		1.31	1.44	1	Hemodialysis
0	0	Female	78	nephrosclerosis	2.10959	1	0	0	0	0	1	1	1	140	4.2	8.6	6	3.6	62.9	8.57	413	0	10.3	47	1	0	69	36.7	40.4	22.6	75	6.5	2.5	1.7	1	Hemodialysis
0	0	Female	56	nephrosclerosis	1.92329	0	0	0	0	0	1	0	0	139	4	9.6	3.1	3.3	52	3.3	10	0.62	9.9	57	0	0	89	29	37	24	65.7					Hemodialysis
0	0	Female	88	nephrosclerosis	6.63288	0	0	0	0	0	1	0	0	141	5.3	9.1	6.3	3.3	68	7.12	141	0.02	12	54.7	1	0	68	34.4	38.2	24.9	64.8		3.31	1.57	0	Hemodialysis
0	0	Female	61	nephrosclerosis	3.59452	0	0	0	0	0	1	0	1	140	4.1	9.1	3.4	3.8	60.2	10.85	120		11.9	47	1	0	83	32	42	26	67	7	2	1.7	1	Hemodialysis
0	0	Female	65	nephrosclerosis	16.5425	0	0	0	0	0	1	1	1	142	5.9	9.7	5.3	3.3	76	11.01	103	0.19	12	44.6	1	0	91	31.6	46.3	29.1	67.2		2.71	1.43	0	Hemodialysis
0	0	Female	74	nephrosclerosis	11.4301	0	0	0	0	0	1	0	1	138	4.7	8.7	7.2	3.6	71.5	8.96	194	0.05	10.4	54.3	1	0	60	28.3	39.8	26.6	62.2	1.83	3.1	1.2	0	Hemodialysis
0	0	Female	67	nephrosclerosis	5.67945	0	0	0	0	0	1	0	1	139	4.8	10.4	5	3.5	50	8.95	44	0.02	11.8	50.3	0	0	69	30.5	38	23.7	68.4		1.63	1.39	0	Hemodialysis
0	0	Female	84	nephrosclerosis	4.22466	0	0	0	0	0	1	1	1	141	3.8	9.2	3.7	3.7	48	9.08	58	0.2	11.3	56.9	0	0	62	35.9	40.7	25.3	68.4		1.5	1.36	1	Hemodialysis
0	0	Female	67	nephrosclerosis	6.17808	0	0	0	0	0	1	0	1	142	3.8	8.9	4	4	33.2	8.02	168	0.26	9.4	60.8	1	0	86	35.9	51.8	38.5	50		2.59	1.18		Hemodialysis
0	0	Female	87	nephrosclerosis	7.69315	0	0	0	0	0	1	0	0	130.5	3.82	10	3.3	2.6	33.3	7.86	48	0.05	10.9	62.9	1	0	67	40.7	44.9	29.4	61.4	4.81	1.97	1.58	1	Hemodialysis
0	0	Female	84	nephrosclerosis	2.08493	0	0	0	0	0	1	1	1	144	5.1	8.4	4.7	3.9	62	9.22	236	0.05	10.6	46.8	0	0	64	33.2	45.9	30.4	62.6			1.74	0	Hemodialysis
0	0	Female	81	nephrosclerosis	13.3562	0	0	0	0	0	1	1	1	140	3.4	8.4	4.7	3.6	47.7	9.03	63	0.05	10.7	52.8	1	0	66	33.9	40.7	22.1	77.4	2.4	1.11	1.11	0	Hemodialysis
0	0	Female	71	nephrosclerosis	19.8877	0	0	0	0	0	1	0	1	135	4.2	8.1	3.4	3	55.8	10.5			11.6	54		0	74	43	43	24	77	6.1		1.6	1	Hemodialysis
0	0	Female	79	nephrosclerosis	7.09315	0	0	0	0	0	1	1	1	141	4.2	9.5	4.9	3.3	73	10.47	73	0.62	10.4	51.7	1	0	64	39.4	44.2	29.8	61.2		1.26		1	Hemodialysis
0	0	Female	66	nephrosclerosis	16.3918	1	0	0	0	0	1	0	1	137	3.6	8.4	3.1	2.9	59.7	9.94	25		11	49		0	87	38	38	20	78					Hemodialysis
0	0	Female	66	nephrosclerosis	6.43562	0	0	0	0	0	1	1	1	142	5.3	10	4.6	4.2	45.2	9.78	110	0.05	11.6	49.8	0	0	74	37.2	43.1	26.9	68.1	9.2	1.62	1.5	1	Hemodialysis
0	0	Female	71	nephrosclerosis	2.45205	0	0	0	0	0	1	0	1	137	3.5	9.3	5.3	3.5	76.8	8.5	134	0.06	13.3	50.2	1	0	66	36	34.8	15.9	86.9	3.5	1.92	0.93	1	Hemodialysis
1	1	Male	79	Others	5.11507	0	0	1	0	0	1	0	0	141	5.3	8.7	4.8	3.1	61.6	7.4	159		10.6	58.8		0	67	28.1	42.3	27.8	63.7	24.9	1.68			Hemodialysis
1	1	Male	86	Others	9.59452	0	0	1	0	0	1	1	0	134	3.9	9.9	3.7	3.3	44.2	7.46	197	0.08	11.4	61.3	1	1	65	42	51	42	37	9.2	0.77	2	1	Hemodialysis
1	1	Male	78	Others	14.6575	0	0	0	0	0	1	1	1	141	5	10.2	4.7	3.8	70.6	14.44	104		12.5	47		0	66	31	48	28	72	28	1	3.3	1	Hemodialysis
1	1	Male	79	Others	2.83014	0	0	0	0	0	1	0	1	142	4.4	9.1	5	3.4	40.8	6.83	33	0.1	10.5	48.1	1	0	62	37	42	22	78	21	1.4	3.3	1	Hemodialysis
1	1	Male	82	Others	4.01918	0	0	1	0	0	1	1	1	142	4.9	8.9	5	3.5	51	6.83	195	0.55	11.5	49.8	0	1	86	45.2	51.8	32.3	67.3			3.38	0	Hemodialysis
1	1	Male	71	Others	14.7041	0	0	0	0	0	1	0	1	140	5.3	10.1	5.3	3.8	66.8	12.73	196	0.05	10.6	56.68	0	0	75	49.4	56.2	27.6	81.6	23.2	1.22	2.4	1	Hemodialysis
1	1	Male	83	Others	14.7699	0	0	0	0	0	1	1	1	139	4.9	9.2	4.5	3.5	57.4	12.06	92.1		10.5	48		0	70	35	43	27	68	24.3	0.9	3.3	1	Hemodialysis
1	1	Male	55	Others	17.1534	0	1	1	1	1	1	1	0	146	5.4	8.6	3.7	3.7	68.9	11.55	116	0	11.2	51.6	1	1	89	40.5	49.9	30.9	68	30.21	1.47	3.35	1	Hemodialysis
1	1	Male	77	Others	5.42466	1	0	0	0	0	1	0	1	139	4.3	8.5	4.4	3.5	74	8.84	100	0.04	11.7	46.8	0	0	70	37.1	43.2	27.5	66.3	37.5	1.59	3.061	1	Hemodialysis
1	1	Male	81	Others	2.1863	0	0	0	0	0	1	0	1	138	4.8	7.7	8.9	3.4	83.8	8.43	147	0.06	10.9	46.5	1	0	60	32.5	47.1	25.7	76.8	28.8	0.45	3.51	1	Hemodialysis
1	1	Male	85	Others	6.78356	0	0	0	1	0	1	0	0	137	4.5	9.3	5.9	3.2	57.7	5.93	118	1.67	9.9	60.9	1	1	55	44.4	44	30.2	59	11.13	0.65	2.57	1	Hemodialysis
1	1	Male	73	Others	3.15068	0	0	0	0	0	1	0	1	141	5	8.6	5.4	3.6	52.5	12.69	106	0.05	11.5	54.17	0	0	55	44.6	54.9	38.1	57.6	24.3	1.46	2.47	1	Hemodialysis
1	1	Male	81	Others	3.20548	0	0	0	0	1	0	0	0	137	4.9	8.2	3.4	3.9	43	3.35			11.5	46.5	0	0	86	45	45	28	68	19	1	2.9	0	Hemodialysis
1	0	Male	81	Others	10.8301	0	0	0	0	0	1	1	1	138	5.8	9.6	8.4	3.9	89	10.2	85	0.2	12.2	58.4	1	1	84	44.8	48.8	36.4	49.9112	8.34	2.56	2.35	1	Hemodialysis
1	0	Male	77	Others	4.72329	0	0	0	0	1	1	1	1	138	5.3	9	6.2	3.5	75	14.7	212.2	0.11	14	54.1	0	0	89	29.4	49.5	31.2	66.8	8	1.6	2.29	1	Hemodialysis
1	0	Male	79	Others	7.12329	1	0	0	0	0	0	0	1	140	5.2	9.7	3.6	3.9	61.7	7.13	1135	0.03	10.5	58.5	1	0	76	50.2	53.7	35.6	62.1	9	1.75	2.07	0	Hemodialysis
1	0	Male	70	Others	7.81644	0	0	0	0	0	1	1	1	136	5	8.9	4.8	3.5	61.2	13.84	128.4		11.9	49		0	62	40	46	25	78	10		2.1	1	Hemodialysis
1	0	Male	50	Others	12.8548	0	0	0	0	0	1	1	1	140	5.7	7.7	6.9	4.1	73.2	15.27	152		13.1	49.4	1	0	93	40	46	29	67	11	2.1	2.1	1	Hemodialysis
1	0	Male	78	Others	4.34795	0	1	0	0	0	1	0	0	139	5.7	9	8.1	3.3	82	8.6	192	0.05	8.8	52.8	1	0	66	30.1	42.5	34.1	41	5.04	2.15	2.23	1	Hemodialysis
1	0	Male	69	Others	15.5699	0	0	0	0	0	1	1	1	142	4.2	9.8	3.7	3.5	71	10.49	222	0.02	12.3	54	1	0	65	46.4	43.5	29.1	61.9	10		2.35	1	Hemodialysis
1	0	Male	83	Others	14.6055	0	0	0	0	0	1	0	1	139	5.1	10.3	4.7	3.2	71.5	12.1	76	0.66	12.2	47.6	1	0	68	30.2	39.7	24.9	37.8	7.04	2	2.4	1	Hemodialysis
1	0	Male	75	Others	10.4712	0	0	0	0	0	1	0	1	141	5.8	9.2	3.4	3.5	37.4	10.91	139	1.16	9.6	51.4	1	0	88	42.2	47.7	30.6	65.4	6.5	1.56	2.1	1	Hemodialysis
1	0	Male	76	Others	13.5753	0	0	0	0	0	1	1	1	137	2.3	9.3	5.5	3.8	65.3	11.3	191	2.15	13	53.4	1	0	70	37.1	57.9	50.3	27.8	8.52	2.95	2.14	1	Hemodialysis
1	0	Male	78	Others	11.9534	0	0	0	0	0	1	1	0	138	3.3	10.3	2.9	3.5	27.5	8.33	87	0.51	10.2	52.7	1	0	72	32.6	47.5	31	62.9	15.9	2.08	2.81	1	Hemodialysis
1	0	Male	58	Others	15.1699	0	0	0	0	0	1	1	1	140	4.2	9.1	6	4	47	12.55	125	0.13	10.9	44.8	0	0	70	33.6	44.6	28.1	67		2.03	2.36	1	Hemodialysis
1	0	Male	78	Others	10.0603	0	0	0	0	0	1	0	1	134	5.5	9.4	4.5	3.5	68	11.16	233.1	0.24	13.1	46.7	1	0	57	38.7	48.4	31.4	64.5	9	1.45	2.3	1	Hemodialysis
1	0	Male	69	Others	5.31507	0	0	0	0	0	1	1	1	142	5.2	9.5	4.4	3.9	66.4	13.01	62.9	0.02	11.6	42.5	1	0	85	31.4	46.2	28.9	67.5	10	1.76	2.2	0	Hemodialysis
1	0	Male	85	Others	10.5151	0	1	1	0	0	1	1	1	139	5.1	9.7	6	3.6	72	12.7	134	0.58	10.7	51.9	1	0	66	34	54	34	58.9	12.2	1.23	2.3		Hemodialysis
1	0	Male	76	Others	3.79726	1	0	1	0	0	1	0	1	140	4.9	9	5.8	3.8	50.5	7.96	160	0.7	9.5	54.2	0	0	71	38.7	46.3	36.6	42.6	13	1.25	2.78	1	Hemodialysis
1	0	Male	69	Others	11.3808	0	0	0	0	0	1	0	0	140	5.9	8.5	5.1	3.9	49.9	11.86	105	0.05	10	49.1	1	0	79	33.4	41.3	28	61	10	2.01	2.37	1	Hemodialysis
0	0	Male	41	Others	8	0	0	0	0	0	1	1	1	141	4.8	8.9	4.2	3.9	83.9	13.4	194		9.9	47.3		0	101	23	51.4	32.5	66.3	2.8	3.32	1.15		Hemodialysis
0	0	Male	66	Others	8.07397	0	0	0	0	0	1	0	1	138	4.6	9.3	5.1	3.4	50.6	13.5	149		11.2	53		1	81	40.2	47.7	31.3	63.4	7.5		1.81		Hemodialysis
0	0	Male	67	Others	3.05753	1	0	0	0	0	1	0	1	140	4.4	8.8	5	3.8	74.5	12.7	126		11.1	45.2		0	79	22.1	50.2	31.1	68	3.4	3.41	1.19	1	Hemodialysis
0	0	Male	66	Others	14.4712	0	0	0	0	0	0	1	1	140	4.9	8.9	4.8	3.4	40.2	12.3	354		9.4	44		0	53	24.1	48.7	31.8	63.8	3.2	3.94	1.17		Hemodialysis
0	0	Male	55	Others	14.1178	0	0	0	0	0	1	0	1	137	5.1	8.5	5.4	3.5	59.2	13.8	64		10.5	50.5		0	85	30.4	46.9	29.6	66.7	5.7	2.94	1.56		Hemodialysis
0	0	Male	44	Others	18.4658	0	0	0	0	0	1	0	1	139	5.5	10.8	7.5	3.7	88.9	13.4	131		11.3	51.4		0	66	33.8	55.9	35.7	65.2	5.2	3.69	1.53		Hemodialysis
0	0	Male	63	Others	13.2959	0	0	0	0	0	1	0	1	141	5.2	8.5	3.9	3.3	47.6	11.9	130		12	48.9		0	66	34.4	48.7	31.1	65.6	4	2.05			Hemodialysis
0	0	Male	75	Others	5.39726	0	0	0	0	0	1	0	1	139	5.1	9.1	4.7	3.2	48.2	5.2	65		11.6	44.8		0	90	30.2	46.3	30.8	62.2	3.5	2.61	1.23		Hemodialysis
0	0	Male	64	Others	2.18904	0	0	0	0	0	1	1	1	139	3.8	9.3	6.5	3.4	62.3	11.03	194	0.05	10.7	55.3	0	0	96	29	46	26	75	3.8	2.9	1.7	0	Hemodialysis
0	0	Male	71	Others	5.46575	0	0	0	0	0	1	1	1	140	5.4	8.6	5.2	3.3	77.7	11.2	41.4	0.08	12.3	54.6	0	0	52	31.4	51.1	36.7	54	5.3	2.05	1.6	1	Hemodialysis
0	0	Male	79	Others	1.63014	0	0	0	0	0	0	0	1	135	4.7	8.4	6.4	3.4	61.6	9.61	254.4	0.36	9.5	43.8	1	0	78	31.3	44	29.8	60.8	5	2.32	1.52	0	Hemodialysis
0	0	Male	52	Others	12.0575	0	0	1	0	1	1	1	1	141	4.8	9	6.4	4.2	46.5	11.63	179.4	0.09	12.8	63	0	0	63	34.4	60.8	37.8	67.1	3	2.54	1.38	1	Hemodialysis
0	0	Male	69	Others	8.78082	0	0	0	0	0	1	1	0	138	5.5	8.3	6.8	4.3	72.3	11.63	139.7	0.05	10.5	51	0	0	94	33	36.8	23.9	65.2	5	2.77	1.52	0	Hemodialysis
0	0	Male	71	Others	3.78356	0	0	0	0	0	0	0	1	140	5	8.2	6.7	3.8	80	10.92	124	0.1	12.2	49.9	0	0	59	38	45	26	74	3	3.18	1.25	1	Hemodialysis
0	0	Male	78	Others	3.08219	0	0	0	0	0	0	0	1	141	4.5	8.5	5.6	2.8	45.3	10.75	263		11.8	50.7	0	0	81	34	46	31	61	6	2.2	1.6	1	Hemodialysis
0	0	Male	59	Others	1.15068	0	0	0	0	0	1	0	1	143	5.3	8.7	5.3	3.8	52.7	10.31	95	0.008	11.3	45.7	1	0	62	33.3	52	27.8	77	2.43	3.94	1.13	1	Hemodialysis
0	0	Male	63	Others	33.5205	0	0	0	0	0	0	1	1	135	4.7	9.4	3.3	3.1	54	11.77	39	0.08	10.7	49.3	0	1	100	43.5	55.9	26.5	52.6			1.42	1	Hemodialysis
0	0	Male	86	Others	1.79726	0	0	0	0	0	1	0	1	139	5.1	9.6	4.5	3.5	77.9	11.23	89	0	11.2	49.6	1	0	52	41.5	45.6	28.1	68.8	4.7	3.51	1.6	0	Hemodialysis
0	0	Male	48	Others	7.54521	0	0	0	0	0	1	0	1	139	3.8	10.5	6.2	3.4	53.3	15.3	58	0.09	11	50.4	0	0	86	29.1	45.4	29	65.9	1.23	3	0.8	0	Hemodialysis
0	0	Male	85	Others	1.16712	0	0	0	0	0	1	0	1	141	5.6	8.9	6.5	3.1	72.7	11.91	249	0.04	10.8	47.4	0	0	55	38	48	28	71	7		1.32	0	Hemodialysis
0	0	Male	88	Others	4.25479	0	1	0	0	0	1	0	0	141	3.8	9.6	6.2	2.6	43.8	7.99	131	0.38	8.9	50.7	1	0	79	42	41	21	63	11		1.69		Hemodialysis
0	0	Male	67	Others	23.2247	0	0	1	0	0	0	1	1	143	4.9	9.4	6.7	3.58	50.2	8.87	331	0.03	9.5	44.1	1	0	60	35.6	42.7	38.5	21.8			1.37		Hemodialysis
0	0	Male	63	Others	1.52603	0	0	0	0	0	0	0	0	143	4.3	8.7	3.1	4	36.3	2.38	155	0.11	12.3	47.7	0	0	64	33.2	47.9	20.4	87.5	5.6	2.83	1.178	0	Hemodialysis
0	0	Male	51	Others	1.27397	1	0	0	0	0	1	0	1	141	3.8	8.4	5.9	3.8	69.5	12.59	138	0.08	11.3	52.7	0	0	64	41.6	50.8	32.5	65.4	2.7	2.51	0.822	0	Hemodialysis
0	0	Male	67	Others	2.23562	0	0	0	0	0	1	0	1	143	4.8	8.3	3.8	3.7	56.4	9.95	298	0.61	12	45.4	1	0	69	39.6	45.6	26.4	73.3	2.83	4.29	1.19	0	Hemodialysis
0	0	Male	69	Others	4.90959	0	0	0	0	0	1	0	1	139	6.2	8.5	5.8	3.1	74.7	10.77	257	0.02	8.8	47	1	0	53	39	43	23	65	4	1.8	1.5	0	Hemodialysis
0	0	Male	69	Others	13.526	0	0	0	0	0	1	1	1	143	5.2	9.5	4.9	3.6	41.6	11.43	94	0.15	9.7	46.2	1	0	65	32.2	45.5	28.8	54.1	2.21	3.74	1.03	1	Hemodialysis
0	0	Male	61	Others	11.7479	0	0	0	0	0	1	1	1	140	4.6	9.1	4.6	3.2	67	14.72	41	0.32	10.8	49.9	1	0	90	41	58.2	45.4	43.8			1.91	0	Hemodialysis
0	0	Male	35	Others	1.13973	1	0	0	0	0	1	1	1	142	5	8.9	8.1	3.6	82	14.91	28	0.09	12	48.2	0	0	71	34	46.8	31.4	61.3			1.27	0	Hemodialysis
0	0	Male	63	Others	15.6384	0	0	0	0	0	1	0	1	142	5.1	9.2	4.9	3.5	73	11.11	9	0.25	10.4	46.2	1	0	72	31.2	36.4	22.6	69.1			1.85	0	Hemodialysis
0	0	Male	75	Others	20.7233	1	0	0	0	0	1	1	1	138	5.3	10.8	5.6	3.7	42.9	7.42	158	1.58	11.4	57.4	0	0	53	34	45.1	26.3	72.66	8.32	1.78			Hemodialysis
0	0	Male	46	Others	16.4137	0	0	0	0	0	1	1	1	137	4.4	9.1	4.2	3.7	89	17.09	415.4		12.6	40		0	96	29	49	34	57				0	Hemodialysis
0	0	Male	77	Others	4.28493	0	0	0	0	0	1	0	0	146	3.4	9.4	4.6	3.5	61.2	5.69	241	0.29	12.1	52.3	1	0	74	40.6	36.2	17.1	84.6	14.8	1.97	1.925	0	Hemodialysis
0	0	Male	74	Others	2.66575	0	0	0	0	0	0	0	1	141	5.2	9.2	4.9	3.9	59.6	13.15	187		10.5	49.1	1	0	72	34	48	30	66	8	2.2	1.9	1	Hemodialysis
0	0	Male	51	Others	19.7918	1	0	0	0	0	1	1	1	141	3.6	8.4	4.1	3.9	62.2	10.81	178	1.04	11.8	48.67	0	0	77	24	51.5	32.9	65.3	5.41	2.33	1.72	1	Hemodialysis
0	0	Male	54	Others	5.13699	1	0	0	0	0	1	1	1	141	4.9	9.5	5.5	3.8	67	11.65	87	0.03	11.1	48.4	0	0	101	41.2	55.3	34.7	66.6		2.61	1.41	1	Hemodialysis
0	0	Male	66	Others	15.3973	0	0	0	0	0	1	1	1	136	5.2	8.9	4.7	3.5	41	11.42			12.1	47.7		0	87	39	47	28	72				0	Hemodialysis
0	0	Male	76	Others	4.41644	0	0	0	0	0	1	1	1	138	4.9	8.7	3.7	3.5	39	13.41	164	0.02	10.7	49.2	0	0	74	35.1	52.4	32.6	67.3		2.79	1.82	1	Hemodialysis
0	0	Male	44	Others	2.84932	0	0	0	0	0	1	0	1	140	4.9	8.9	4.9	4	49.2	11.64	170		10.6	39.1	0	0	72	37	50	31	70	4	2.7	1.4	0	Hemodialysis
0	0	Male	65	Others	10.4356	0	0	0	0	0	1	0	1	139	6.6	8.7	8.1	3.4	97.7	11.24	51	2.52	11.3	47.5	1	0	63	34	51.8	33	65.6	3.8	3.87	1.6	1	Hemodialysis
0	0	Male	88	Others	7.70411	0	0	0	0	0	1	0	1	142	3.6	9.5	3.9	3.3	40	6.8	54	0.13	9.9	53.7	0	0	97	39	46	25	66.2	5	2.4	1.8		Hemodialysis
0	0	Male	61	Others	4.92055	0	0	0	0	0	0	0	1	136	6.1	8.6	7.5	3.3	87	10.39	278	0.07	11	52.7	0	0	69	41.4	51.6	34.3	61.8			1.3	0	Hemodialysis
0	0	Male	76	Others	2.60548	0	0	0	0	0	1	0	1	139	4.4	9.5	3.7	3.6	59.9	8.56	172	0.05	10.8	50.1	0	0	77	30.9	42.5	27.1	66.3	5.2	3.35	1.76	1	Hemodialysis
0	0	Male	63	Others	1.32603	0	0	1	0	0	1	0	1	138	4.4	9.9	4.8	3.8	53.9	6.12	32	0.32	10.3	51.7	1	0	79	38.7	55	36.6	61.2	3.27	3.34	1.47	1	Hemodialysis
0	0	Male	84	Others	1.13699	0	0	0	0	0	0	0	1	143	5.8	8.8	6.9	4.2	83.8	9.96	93	0.05	13	57.3	1	0	72	37	46.8	29.3	70	4.5	2.4	1.6	1	Hemodialysis
0	0	Male	75	Others	19.9945	0	0	0	0	0	1	1	1	141	4.8	10.1	8	3.3	62.5	8.68	154		11.8	57.5	1	0	81	31	45	29	60	9	1.4	1.9	1	Hemodialysis
0	0	Male	64	Others	8.76712	0	0	0	0	0	0	0	1	145	4.6	9.7	5.3	3.9	79.3	12.48	469	0.08	10.3	50.3	0	0	83	45.4	53.7	32.3	69.9	4.84	3	1.72	1	Hemodialysis
0	0	Male	72	Others	1.12329	0	0	0	0	0	0	0	1	148	4.8	9	3.8	3.3	54.6	12.24		0.81	10.3	46.4	1	0	77	33.5	48	29.6	68	2.46	2.39	0.98	1	Hemodialysis
0	0	Male	77	Others	8.73425	0	0	0	0	0	1	0	1	134	5.5	9.3	5.5	3.7	76	14.38			9.6	45.7		0	81	35	41	25	69				0	Hemodialysis
0	0	Male	73	Others	17.3699	0	0	0	0	1	1	1	1	139	4.1	10.2	3.2	2.4	22.8	5.01			9.5	52.7		1	79	36	53	37	57	6.8		1.8	1	Hemodialysis
0	0	Male	64	Others	4.80274	0	0	0	0	0	1	1	1	138	5.3	9.7	5	3.5	69.4	13.6			13.7	43.7		0	66	44	45	25	75				1	Hemodialysis
0	0	Male	72	Others	3.46849	1	0	0	0	0	0	0	0	130	3.93	9.8	4.1	3.7	100.5	5.85	12	0.49	12.2	42.5	1	0	59	38.6	46.9	31.4	54.6	4.03	1.65	1.53	0	Hemodialysis
0	0	Male	69	Others	8.50411	0	0	0	0	0	1	0	1	138	5.3	9.7	4.2	3.2	71	11.97	94	0.68	10.7	46.9	0	0	89	32.4	41.4	31.2	49.3			1.09	0	Hemodialysis
0	0	Male	78	Others	3.33699	0	0	0	0	0	0	0	1	137	4.6	8.8	3.9	3.1	60	8.48	137	0.94	11.7	58.1	0	1	108	44.9	55.3	38.2	57.9		3.19	1.16	0	Hemodialysis
0	0	Male	77	Others	8.81096	0	1	0	0	0	1	1	1	143	4.5	9.2	5	3.5	59.6	15.16	86.37		10.7	47		1	86	38	47	27	75				0	Hemodialysis
0	0	Male	72	Others	3.70685	1	0	1	0	0	1	0	0	138	4.1	9.8	3.8	3.6	61.6	5.31			10	47.5		1	66	48	58	50	29				0	Hemodialysis
0	0	Male	72	Others	21.6219	0	0	0	0	0	0	0	1	140	4.9	8.9	4.2	3.6	56.6	10.29	222.8	0.03	9.9	54	1	1	83	43.5	47	32.5	58.3	5	2.41	1.52	1	Hemodialysis
0	0	Male	55	Others	11.1562	0	0	0	0	0	1	1	1	137	5	9.6	5.5	4.1	46	14.5	178	0.01	12.9	41.8	0	0	90	31.5	47.8	30.2	66.5		2.68	1.64	0	Hemodialysis
0	0	Male	56	Others	7.39726	0	0	0	0	0	1	0	1	140	4.3	9.3	4.4	3.4	49	12.47	95	0.21	11.6	49.5	0	0	84	24.9	42.8	34.2	41.8		2.54	1.69		Hemodialysis
0	0	Male	79	Others	1.76438	1	0	0	0	0	1	0	1	142	5	9.4	5.5	3.8	70	7.02	130	0.03	10.9	46.1	1	0	61	36	46.4	28.6	68.7			1.54	0	Hemodialysis
0	0	Male	70	Others	18.4164	0	0	0	0	0	0	1	1	146	4	9.2	4.8	4.4	56.5	10.29	157	0	10.7	51.1	1	0	68	34.6	45.9	29	66	3.58	3.68	1.28	1	Hemodialysis
0	0	Male	64	Others	1.67123	0	0	0	0	0	1	0	1	141	4.4	8.8	3.8	3.6	60.4	12.6	100	0.51	9.9	43.8	1	0	67	31.4	38.5	24.3	67	3.85	2.84	1.41	1	Hemodialysis
0	0	Male	88	Others	2.97534	0	0	0	0	0	1	0	0	137	3.9	9.3	3.6	3	51.2	6.26	17	4.32	10.9	59.2	1	0	85	53.7	49.8	35.3	55.8	8.2	2.57	1.43	1	Hemodialysis
0	0	Male	29	Others	11.6466	0	0	0	0	0	1	1	1	134	5.9	8.6	9.2	4.1	71	14.91	140	0.04	10.8	49.9	0	0	81	40.2	54.2	37.1	59.1			1.63	0	Hemodialysis
0	0	Male	73	Others	8.72603	1	0	0	0	0	0	0	1	140	4.2	8.9	5.4	3.6	85.1	11.62	111	0.09	10.7	43.6	1	0	65	35.6	40	25.2	67	2.86	2.21	1.1	1	Hemodialysis
0	0	Male	80	Others	4.30685	0	0	0	0	0	0	0	1	141	4.8	8.7	5.6	3.4	51	9	205	0.03	10.9	44.9	1	0	69	39.5	47.8	33.9	55.8		2.27	1.25	1	Hemodialysis
0	0	Male	55	Others	38.0685	0	0	0	0	0	1	0	1	140	4.2	9.9	4.6	4.1	45	7.33	86	1.4	10.6	47.4	0	0	75	34.7	50.4	29.9	71.3		2.54	1.97	0	Hemodialysis
0	0	Male	85	Others	12.5315	0	0	0	0	0	1	0	1	139	4.8	9.6	5.3	3.3	69.3	11.47	73	0.7	11.6	53.8	1	0	60	26.5	40.4	26.6	63.6	4.79	2.2	1.81		Hemodialysis
0	0	Male	71	Others	1.12329	1	0	1	0	0	1	0	1	142	4.1	8.8	4.3	3.5	46.7	8.63	64	0.06	11.3	47.8	1	0	73	37.9	48.1	10.8	71.5	4.3	3.1	1.6	0	Hemodialysis
0	0	Male	61	Others	6.30137	0	0	0	0	0	1	1	1	137	5.3	9.1	5.6	3.6	80.8	13.8	601	0.07	13.6	42.5	1	0	81	34.5	38.1	26.6	58.4	1.99	3.65	1.04	0	Hemodialysis
0	0	Male	80	Others	3.40548	1	1	0	0	0	1	0	0	139	4.9	9.6	3	2.5	58.5	6.32	50	1.14	10.6		1	1	90	28.1	38.8	25.9	65.2	2.92	3	1.34	1	Hemodialysis
0	0	Male	73	Others	11.5671	0	0	0	0	0	1	0	0	141	3.2	8.7	1.2	3.9	52.5	9.16	51	0.02	11.2	53.8	1	0	61	16.3	54.1	30	75.3				0	Hemodialysis
0	0	Male	76	Others	20.326	0	0	0	0	0	0	0	1	138	4.6	8.9	4.1	3.5	53.6	10.65	475.5	0.18	11.5	50.8	0	0	73	39	41	26.2	66.2	5	2.66	1.58	0	Hemodialysis
0	0	Male	76	Others	5.10959	0	0	0	0	0	1	0	0	142	4.2	9.8	4	2.6	40.7	9.36	96.05		7.5	50.5		1	88	46	51	34	62				1	Hemodialysis
0	0	Male	80	Others	4.90959	1	0	0	0	1	1	0	0	139	3.8	8.7	5.2	3.3	41.2	8.64	115	0.85	10.7	51.7	1	0	62	39.6	58.4	49.6	31.7	2.24	3.16	1.16	1	Hemodialysis
0	0	Male	65	Others	5.66575	0	0	0	0	0	1	1	1	141	4.6	8.3	5.6	3.8	61.5	11.72	88	0.04	10.8	47.7	0	0	75	45.2	42.5	28.5	52.6	3.5	3.2	1.3	0	Hemodialysis
0	0	Male	55	Others	5.80274	0	0	0	0	0	1	0	1	140	5.1	9.8	5.6	3.6	50.2	13.23	112	0.11	11.6	51.1	1	0	67	36.2	45.5	29.9	63.4	2.78	3.32	1.32	1	Hemodialysis
0	0	Male	85	Others	3.72055	0	0	0	0	0	1	1	0	140	3.9	8.3	3.4	3.6	47.2	8.42	161	0.08	11.7	54.3	1	0	65	39.2	42.6	22	80.1	14.5	3.3	1.901	0	Hemodialysis
0	0	Male	63	Others	1.78082	0	0	0	0	0	1	0	1	141	4.4	8.1	6.1	4.1	66	11.9	344	1.34	10.5	51.3	0	0	88	37	50	32	66.2					Hemodialysis
0	0	Male	75	Others	1.26301	0	0	0	0	0	1	0	0	135	4.5	9.4	4.3	3	53	8.2	33	2.69	11.3	53.9	0	0	70	47	54	39	51.4					Hemodialysis
0	0	Male	56	Others	2.7589	0	0	0	0	0	1	0	1	144	4.9	9.6	7.5	3.6	60	14.3	57	0.34	11.9	49.5	0	0	93	49.5	62.8	41.4	62	11.63	1.47	1.51	0	Hemodialysis
0	0	Male	74	Others	7.20548	1	0	1	0	1	1	1	1	135	4.4	9	6.1	3	60	11.01	93	1.3	11.5	58	0	0	78	38.9	60.4	48.8	38.3		4.63	0.63	0	Hemodialysis
0	0	Male	66	Others	2.0137	0	0	0	0	0	1	0	1	135	5.3	8.2	4.5	3.7	78.8	9.36	70	0.02	11.9	56	0	0	70	47	63	49	44	4.7	3.05	1.4	1	Hemodialysis
0	0	Male	58	Others	11.0932	0	0	0	0	0	1	0	1	147	4.9	8.4	7	3.8	57.5	12.7	173	0.06	9.9	51.1	0	0	66	45.8	54.7	35.8	63	2.6	4.4	1.1	1	Hemodialysis
0	0	Male	27	Others	7.23836	0	0	0	0	0	1	1	1	142	5.9	8.1	6.5	4.1	89	15.78	217	0.02	11.3	47.8	0	0	64	31.8	49.6	31.8	65.3		2.88	1.99	0	Hemodialysis
0	0	Male	76	Others	11.1452	1	0	0	0	0	0	1	1	141	3.7	7.4	4.8	3.6	38.6	9.2	47		10.5	55.6	1	0	95	44	54	36	63	2	3	1.1	1	Hemodialysis
0	0	Male	74	Others	14.6932	0	0	0	0	0	1	1	0	142	4	8.9	5.7	3.5	57	12.2	265	0.46	12.2	45	0	0	66	24.6	37.1	22.8	69.9	1.35	3.27	0.79	0	Hemodialysis
0	0	Male	76	Others	11.337	0	0	0	0	0	1	0	1	137	4.3	8.9	6.1	3.1	62.1	10.62	72		9.1	50.5	1	0	80	43	46	28	71	5	2.5	1.8	0	Hemodialysis
0	0	Male	66	Others	6.58904	0	0	0	0	0	1	0	1	141	3.5	9.3	3.9	3.2	41.7	10.72	70	0.31	10	51.4	1	0	72	35.1	41	24	72	2.47	2.78	1.01	1	Hemodialysis
0	0	Male	70	Others	1.50411	0	0	0	0	0	1	1	1	142	5.2	9.3	5.3	3.5	77	14.2	153	0.07	11.2	45.3	1	0	61	38.6	52.1	36.6	56.5			1.51	0	Hemodialysis
0	0	Male	72	Others	1.64932	1	0	0	1	0	1	0	1	137	4.4	9.4	3.3	3.8	43.7	8.48	75	0.64	11.4	54.3	1	0	63	29.6	51.7	32	67	6.06	1.75	1.64	1	Hemodialysis
0	0	Male	56	Others	1.47945	1	0	0	1	0	1	0	1	142	4.2	9.1	3.6	4.4	52.1	7.52	319	0.03	11	45.8	0	0	100	38.8	41.3	27.7	61.8	2.8	3.41	1.2	0	Hemodialysis
0	0	Male	75	Others	1.82466	0	0	0	0	0	0	0	1	139	5	9.4	4.5	3.8	56.6	11	22	0.09	12.1	50.7	1	0	70	38.8	46.6	24	79	2.9	3.17	1.18	1	Hemodialysis
0	0	Male	70	Others	14.1534	0	0	0	0	0	1	1	1	139	4.7	10	3.1	3.2	52.6	12.42	141		10	44.9	1	0	58	38	43	26	68	4	2.2	1.3	1	Hemodialysis
0	0	Male	44	Others	13.2	0	0	0	0	0	1	0	1	143	5.6	10.5	5.5	4.8	50	13.19	32	0.06	12.8	49.7	0	0	72	35	50	32.1	65.2		3.45	1.8	0	Hemodialysis
0	0	Male	62	Others	30.3973	1	0	0	0	0	1	0	1	141	4.6	9.7	4.9	3.8	65	12.9	93	0.11	10.8	47.5	1	0	90	38.9	43	28.3	63.5			1.64	0	Hemodialysis
0	0	Male	76	Others	1.50959	0	0	0	0	1	1	0	1	139	5	9.1	6.1	3.9	69.4	11.46	35	0.15	10.9	52	1	0	67	38.3	47.1	27.6	72.3	9.3	1.89	1.523	0	Hemodialysis
0	0	Male	76	Others	13.589	0	0	0	0	0	1	0	0	145	4.2	9.9	5.5	3.2	57	10.1	237	5.1	9.6	45	1	0	68	46	43	26	70.9					Hemodialysis
0	0	Male	81	Others	6.47123	0	0	0	0	0	1	0	1	129	3.8	8.8	5.7	3.8	61	6.36	320	0.07	10.9	46.8	1	0	54	33.5	47.7	29.1	69.3		2.13		0	Hemodialysis
0	0	Male	80	Others	4.11781	0	0	0	0	0	1	0	1	139	3.1	9.2	3.1	2.7	25	7.6	44	0.2	9.6	53.4	1	0	71	41.1	51.4	35	59.75				0	Hemodialysis
0	0	Male	68	Others	7.11781	0	0	0	0	0	1	0	1	138	3.7	9.8	5	3.2	58	10.12	63	0.86	10	50.3	0	0	79	31.3	44.8	26.4	65.3		2.81	1.8	0	Hemodialysis
0	0	Male	60	Others	4.26027	0	0	0	0	0	1	0	1	145	5.1	9	4.7	4.2	54	12.17	29	0.05	10.3	47	1	0	71	31.7	43	27.3	66.5	2.71	3.35	1.26	1	Hemodialysis
0	0	Male	76	Others	1.09315	0	0	0	0	0	1	1	1	144	5.7	8.3	6.2	3.8	68.7	11.63	161	0.06	11.2	56.7	1	0	53	40.3	59.4	37.3	66	5.46	3.25	1.66	1	Hemodialysis
0	0	Male	69	Others	16.2027	0	0	0	0	0	1	0	1	141	5.4	9.7	7.9	3.5	77	14.04	137	0.07	11	46.8	1	0	76	46.7	59.3	43.7	50.7			1.4	0	Hemodialysis
0	0	Male	50	Others	29.2795	0	0	0	0	0	1	1	1	140	4.4	8.8	5.5	3.8	67.4	13.03	124	0.07	11.2	53	0	0	73	32.5	48.2	31.8	62.9	3.8	1.35	1.16		Hemodialysis
0	0	Male	76	Others	3.68219	0	0	0	0	1	1	0	0	135	3.8	9.1	3.5	3.1	52.7	8.76		1.86	10.7	52.8	1	0	58	33.1	46.5	28.9	68	6.11	2.56	1.66	1	Hemodialysis
1	1	Female	83	Others	10.9589	0	0	0	0	0	1	0	0	141	4.2	9.3	5.2	3.4	49.7	7.9	135		10.9	75.6		0	67	37.1	40.5	28	58.9	29.1	0.78	3.24		Hemodialysis
1	1	Female	74	Others	18.4301	0	0	1	0	0	1	1	0	137	4.8	9.9	5.8	3.4	64.9	9.84	92	0.23	8.7	59.8	0	1	66	39	41	25	69	22	1.06		1	Hemodialysis
1	1	Female	72	Others	1.80548	0	0	1	0	1	1	0	1	138	3.6	9.1	4	3.8	50.1	7.37	197	0.3	12	57	1	0	76	28	42	25	72		0.94	1.92		Hemodialysis
1	1	Female	66	Others	4.07123	0	0	0	0	0	1	1	1	140	4.2	8.7	5.3	3.9	63.3	10.73	90	0.09	11.6	54.7	0	0	74	38	50	27	77	22.1	1.27	3.37	1	Hemodialysis
1	1	Female	48	Others	18.0055	0	0	0	0	0	1	1	1	137	5.3	8.7	5.1	3.6	65	11.02	138	0.88	10.7	60	0	0	78	35.4	54.5	30.9	74		1.16	3.21	1	Hemodialysis
1	1	Female	84	Others	6.62466	1	0	0	0	1	1	0	1	142	4	8.8	3.9	4.2	46.7	8.8	191	0	10.9	52.9	0	0	81	43.4	46.5	26.6	73	35.3	1.1	3.79	1	Hemodialysis
1	0	Female	51	Others	35.3644	0	0	0	0	0	1	1	0	134	4.2	10.2	6.8	3.6	56.8	8.8	117		10.9	52.5		0	63	26.3	43.8	28	65.9	8.6	2.06	2		Hemodialysis
1	0	Female	82	Others	4.15068	0	0	1	0	0	1	1	1	139	5.9	7.9	5	3.5	50.1	7.22	45	0.46	9.6	55.5	1	0	65	31.3	42.6	28	63.9	8.5	2.1	2.16	1	Hemodialysis
1	0	Female	79	Others	21.4603	0	0	0	0	0	0	1	1	140	4.7	10	4.5	3.4	56	9.64	132	0.1	11.3	44.5	0	0	86	34	43	28	64	12	2.1	2.3	1	Hemodialysis
1	0	Female	76	Others	8.31781	1	0	0	0	0	1	0	0	139	4.6	9.5	5.3	3.1	56	9	108	1.24	8.3	54.2	1	0	89	40	46	30	64	12.3	1.28	2.5		Hemodialysis
1	0	Female	68	Others	33.4219	0	0	0	0	0	1	1	1	141	4.9	8.7	5	3.7	53.1	9.02	240		11.5	50.7	0	0	74	33	42	26	66	9	1.9	2	1	Hemodialysis
1	0	Female	86	Others	2.00548	0	0	0	0	0	1	0	1	144	4	10	6.2	3.1	50	8.15	87	0.04	11.1	58.1	1	1	81	38.6	43.1	28.3	63.6	19.44	2.36	2.2	0	Hemodialysis
1	0	Female	75	Others	9.70959	0	0	0	0	1	1	0	1	141	5.1	9.5	4.8	3.8	41.4	8.59	105	0.03	11.4	53.8	1	0	76	34	41	30	55	11	1.8	2.3	1	Hemodialysis
1	0	Female	66	Others	32.5342	0	0	1	0	0	0	0	1	140	4.9	9.1	4.9	3.5	63.1	7.68	62	0.31	9	59.2	1	0	69	46.9	48.3	30.9	65	8.57	1.94	2.07	1	Hemodialysis
1	0	Female	51	Others	1.54247	0	0	0	0	0	1	0	1	138	4.3	8.6	4.7	4.2	67.1	11.89	408	0.03	11.5	49.2	0	0	72	22.6	35.8	21.4	71.9	16.5	1.49	2.034	0	Hemodialysis
1	0	Female	66	Others	12.7425	0	0	0	0	1	1	0	1	135	4.6	9.5	3.8	4.1	62.6	11.05	43	0.05	10.9	62.81	0	0	78	44.6	53.3	34	65.4	18.9	1.72	2.17	0	Hemodialysis
1	0	Female	70	Others	16.7288	0	0	0	0	0	1	0	1	140	4.9	9.1	5.5	3.7	66.9	9.4	194	0.05	10.8	53.6	1	0	88	27.3	40.3	26	65.3	5.86	2.59	2.07	1	Hemodialysis
1	0	Female	65	Others	12.6219	0	0	0	0	1	1	0	1	138	3.6	8	4.6	3.1	93.1	8.6	50	0.45	11.7	54.4	1	0	76	33.7	38.8	24.4	67.7	18	1.99	2.124	1	Hemodialysis
1	0	Female	68	Others	20.074	0	0	1	0	0	1	1	1	142	5.7	8.2	5.3	3.5	79	8.26	159	0.21	12.1	60.4	0	0	68	43.5	48.3	32	62.4		1.57	2.07	1	Hemodialysis
1	0	Female	85	Others	8.65753	0	0	0	0	0	1	0	1	140	4.8	9	5.7	4	72.3	11.2	116.1	0.15	12.3	56.1	1	0	68	42	52	33.3	65.5	12	1.45	2.68		Hemodialysis
1	0	Female	49	Others	3.71781	0	0	0	0	0	1	0	1	140	4.2	9.7	6.4	3.5	66	10	57	0.03	9.5	53.2	0	0	74	40	54	32	59.3	8.7	1.99	2		Hemodialysis
1	0	Female	68	Others	15.2329	0	0	0	0	0	0	0	1	138	5.6	9.3	5.1	3.7	69	12.42	192.5	0.1	12.8	51.2	1	0	69	26.5	41.3	25.5	69	11	2.7	2.12	0	Hemodialysis
1	0	Female	66	Others	34.1123	0	0	0	0	0	1	1	0	141	3.4	9	3.5	3.6	58	8.4	80	0.4	9.8	49.1	0	0	104	37	49	27	76.6	9.8	1.73	2.1		Hemodialysis
1	0	Female	44	Others	14.5973	0	0	0	0	0	1	0	1	126	4.8	8.6	7.4	3.8	43.3	10.76	916	0	7	48.2	0	0	80	28.7	46.3	23.9	79	10.16	2.93	2.16	1	Hemodialysis
1	0	Female	30	Others	3.69041	0	0	0	0	0	1	0	1	144	5	9.1	5.1	3.8	53	10.8	219	0.02	10.8	41.2	0	0	69	24	45	28	67	7	2.3	2.3	0	Hemodialysis
0	0	Female	32	Others	6.16712	0	0	0	0	0	1	1	1	141	4.6	8.9	4.5	3.5	81	11.3	90		9.5	51.3		0	63	24.7	39.7	24	68.5	3.2	3.6	1.26		Hemodialysis
0	0	Female	73	Others	9.27945	0	0	0	0	0	1	0	1	137	4.7	9.1	5.3	3.3	59	6.3	36		10	45.5		0	81	34.2	40.4	27.3	61.2	5.4				Hemodialysis
0	0	Female	50	Others	14.7342	1	0	0	0	0	1	1	1	138	4.3	9	5.9	2.9	50.4	8.3	89		9.9	55		0	67	33.9	47.9	32.3	60.8	4.9	1.91	1.64		Hemodialysis
0	0	Female	51	Others	11.6658	0	0	0	0	0	1	1	1	138	5.2	9.6	4.9	3.7	64.5	10.89	157		10.8	51.6		0	92	29.6	42.3	26.9	66.5	2.9	3.03	1.16		Hemodialysis
0	0	Female	69	Others	1.89863	0	0	0	0	0	0	0	1	143	4.1	8.8	5.9	4	65.7	11.92	71		11.8	46.7		0	74	23.3	48.4	32.1	62.3	3.8	2.47	1.35		Hemodialysis
0	0	Female	63	Others	17.0822	0	0	0	0	0	1	1	1	140	4.1	9.5	4.7	3.8	61.3	11.05	109		11.6	46.8		0	56	26.3	45.7	28.1		5.2		1.6		Hemodialysis
0	0	Female	60	Others	12.6055	0	0	0	0	0	1	0	1	134	3.9	9.2	7.4	3.4	68.1	11.71	361.9	0.06	11.8	54.2	0	0	71	34.6	37.5	25.7	60				0	Hemodialysis
0	0	Female	83	Others	17.6027	0	0	1	0	0	1	1	0	142	4.1	8.8	6.2	3.7	98.3	8.57	372	0.1	9.4	55.3	0	1	51	34.7	44.2	25.4	73.8				1	Hemodialysis
0	0	Female	79	Others	7.83836	1	0	0	0	0	1	1	1	136	3.4	9.55	3.7	2.8	46.1	6.23	63	1.99	10.4	52.7	1	0	90	31	47	33	53	7.1	1.17	1.93	1	Hemodialysis
0	0	Female	50	Others	30.411	0	0	0	0	0	1	1	1	142	4.9	8.4	5.5	3.7	62	10.4	157	0.02	10	48.4	0	0	62	32	47	28	72	2.7	2	1.11	0	Hemodialysis
0	0	Female	52	Others	16.3014	0	0	0	0	0	1	1	1	139	5.5	9.7	5.8	3.8	77.9	12.6	180	0.05	10.7	49.5	0	0	71	31.8	44.6	26.8	70	2.7	2.56	1.2	0	Hemodialysis
0	0	Female	82	Others	6.83014	0	0	0	0	0	0	0	1	133	4.2	10.8	5.1	2.9	37.2	7.15	24		11	49.2	1	0	82	34	42	26	65	4	2	1.5	1	Hemodialysis
0	0	Female	68	Others	5.37534	0	0	0	0	0	1	0	1	146	4.3	8.9	4.2	4	65	9.58	118	0	11.3	50.1	1	0	78	26.2	43.9	26.2	71.2				0	Hemodialysis
0	0	Female	79	Others	2.47671	0	0	0	0	0	1	0	1	143	4.7	9	4.6	3.5	84.6	9.94	122	0.75	10.7	55.7	0	0	68	36.7	38.5	26.3	60.3					Hemodialysis
0	0	Female	55	Others	3.48219	0	0	0	0	0	1	1	1	141	5.1	9.8	5.9	3.8	62	8.76	191	0.03	11.5	51.8	0	0	85	26.7	38.4	27.3	56.2			1.25	0	Hemodialysis
0	0	Female	56	Others	1.61918	0	0	0	0	0	0	0	1	134.7	4.95	8.8	4.4	3.6	76.6	9.22	235	0.05	8.4	55.1	0	0	89	38	38.9	27.3	57.8	7.46	2.09	1.92	1	Hemodialysis
0	0	Female	44	Others	4.21918	0	0	0	0	0	1	0	1	136	4.73	8.6	7.7	4.1	88.2	10.53	193	0.1	9.5	45.6	0	0	79	35.8	51.9	32.4	67.3	5.6	2.07	1.6	1	Hemodialysis
0	0	Female	68	Others	1.49863	0	0	0	1	0	1	0	1	139	4.4	9.3	4.4	2.8	48	9.62	23	6.43	9.9	61.3	0	0	57	55	60	41	59					Hemodialysis
0	0	Female	57	Others	27.8466	0	0	0	0	0	1	0	1	139	5.4	9.8	6.5	3.8	61.5	11.94	131.3		11	44.7		0	77	32	33	21	67				1	Hemodialysis
0	0	Female	72	Others	11.5452	0	0	0	0	0	1	1	1	144	5	8.2	5.8	3.95	75.7	12.89	250	0.11	11.2	47.4	0	0	93	27	39.9	18.1	85		1.2	1.99		Hemodialysis
0	0	Female	42	Others	8.72877	0	0	0	0	0	1	0	1	142	4.7	8.6	6.9	3.8	58.2	11.66	93	0.02	11.1	47.2	0	0	62	23.2	37.6	23.8	67		1.36	1.26		Hemodialysis
0	0	Female	59	Others	1.72603	1	0	0	0	0	1	1	1	141	5	8.9	6.5	4.1	76.1	9.43	201	0.62	11.2	51.5	1	0	63	28.2	35.2	22	68.6	4.8	3.7	1.6	0	Hemodialysis
0	0	Female	76	Others	3.52329	0	0	0	0	0	1	0	1	144	5.5	9.9	4.7	3.5	64.8	7.58	60	0	10.9	62.1	0	0	75	38.5	48.9	30.4	67.8	3.9	3.09	1.9	0	Hemodialysis
0	0	Female	48	Others	4.9726	0	0	0	0	0	1	1	1	136	4.7	8.1	7.4	3.3	73.3	11.11	258		10.3	48.2	1	0	74	40	47	30	63	3	2.5	1.1	0	Hemodialysis
0	0	Female	84	Others	4.79178	0	0	0	0	1	1	1	1	142	4.4	9.8	4.3	2.8	45.3	3.68	24	1.62	10.7	52.3	1	0	71	25.8	52.1	33.5	64	2.66	2.25	1.07	1	Hemodialysis
0	0	Female	57	Others	15.5096	0	0	0	0	0	0	0	1	145	4.1	9	6.3	3.6	63	9.56	36	0.33	11.8	48.2	1	0	95	35.1	42.7	26.6	68.2			1.65	0	Hemodialysis
0	0	Female	84	Others	1.07945	0	0	0	0	0	1	0	0	136	3.8	8.9	6.7	3.4	58.7	7.51	62		11.1	44.3	1	0	60	39	46	28	70	4	2.2	1.5	1	Hemodialysis
0	0	Female	85	Others	6.29041	0	0	0	0	0	1	0	0	138	3.7	9	2.8	3	37.1	1.76	166	2.29	10.2	62.6	0	0	82	23	63.1	38.3	78.8	8.1	2.38	1.423	0	Hemodialysis
0	0	Female	69	Others	17.4849	0	0	0	0	1	0	1	1	141	4.3	7.9	4.8	4	44.8	10.62	396.1	0.02	12	58.2	1	0	76	49.3	54.5	44.4	37.8	5	1.88	1.67	0	Hemodialysis
0	0	Female	50	Others	3.59178	0	0	0	0	0	1	0	1	144	3.8	9.4	6	3.8	66	9.03	161	0.2	11.3	53.9	1	0	89	41.9	41.9	28.9	64	5	3.53	1.7	0	Hemodialysis
0	0	Female	60	Others	27.4274	0	0	0	0	0	0	0	1	142	4.9	8.9	4.4	3.7	78.1	11.53			12.4	54		0	81	30	44	35	44				0	Hemodialysis
0	0	Female	75	Others	8.71781	0	0	0	0	0	1	0	1	140	3.3	8.8	3.6	3.4	35	6.17	59	0.4	9.3	57.8	0	0	55	31	45	27	71	4	2.43	1.4	0	Hemodialysis
0	0	Female	88	Others	1.2137	0	0	0	0	0	1	0	0	138	5	9	4.6	3.3	59.3	4.03	358	0.05	11.5	52.1	1	0	69	38.4	48.9	30.1	68	3.7	2.1	1.4	1	Hemodialysis
0	0	Female	90	Others	2.17534	0	0	0	0	0	1	0	1	138	4.5	7.8	5	3.2	52.8	5.41	158	0	10.4	54.9	1	0	62	27.1	51.6	34.9	60	4.92	2.16	1.67	1	Hemodialysis
0	0	Female	66	Others	9.88767	0	0	0	0	0	1	0	1	138	4.2	9.3	4.5	3.8	49	8.85	89		9.7	52	1	0	77	41	42	27	70	8	2.1	1.8	1	Hemodialysis
0	0	Female	71	Others	13.0959	0	0	0	0	0	1	0	1	141	2.7	9.7	4.1	2.98	28.3	6.81	165	0.19	9.8	59.1	0	1	58	52.7	43.1	25.7	71		2.5	1.26		Hemodialysis
0	0	Female	31	Others	4.63836	0	0	0	0	0	1	0	0	138	4.6	9.4	5	4.02	38.6	5.49	141	1.84	12.4	44.4	0	0	62	33.3	44.2	27.9	66.7		2.5	1.22		Hemodialysis
0	0	Female	80	Others	6.6274	1	0	0	0	0	1	0	0	144	4.1	8.5	5.5	3.9	45.2	8.83	204	0.19	10.2	46.4	1	0	58	38.2	49.9	30.2	69	5.77	2.93	1.77	1	Hemodialysis
0	0	Female	83	Others	16.5589	0	0	0	0	0	1	1	0	145	4.7	9.6	4.7	3.3	81	9.8	210	0.52	10.6	54.1	0	0	70	31.7	38.1	24.7	65.2			1.47	1	Hemodialysis
0	0	Female	70	Others	4.74247	0	0	0	0	0	1	0	1	142	5	8.4	5.1	3.8	61.5	8.91	150	0.25	10.3	54.2	1	0	86	33	44.7	29.7	62.6	5.2	3.15	1.78	1	Hemodialysis
0	0	Female	58	Others	10.9781	0	0	0	0	0	1	1	1	141	4.9	8.4	6.1	3.5	65	9.16	134	0.06	9.8	49	0	0	87	30.7	41.1	26.4	65.6		2.03	1.64	1	Hemodialysis
0	0	Female	81	Others	6.27397	0	0	0	0	0	0	0	1	137	4.3	8.7	2.6	3	56.9	7.6	176	0.53	10.5	52.3	1	0	69	38.5	47.2	29.2	68	5.3	2.3	1.5	1	Hemodialysis
0	0	Female	39	Others	20.4493	0	0	0	0	0	1	1	1	140	5.4	9.2	9.9	3.7	69.4	9.58	283		12.5	45.1	0	0	88	41	41	24	69	7	1.7	1.9	1	Hemodialysis
0	0	Female	74	Others	23.8164	1	0	0	0	0	0	0	1	140	4.2	9.6	4.4	3.3	66.8	10.22	51.79		13.3	51		0	81	21	38	22	73				0	Hemodialysis
0	0	Female	59	Others	30.389	0	0	0	0	0	0	0	1	140	4.8	8.5	5.2	3.4	60.7	10.31	31.4		11	48.8		0	99	44	47	26	75				0	Hemodialysis
0	0	Female	68	Others	8.39452	0	0	0	0	0	1	0	1	137	4.7	8.4	5.1	4.1	81.6	9.95	112	0.02	12.3	54.3	1	0	80	36.5	42.7	16.7	90.2	15.3	2.7	1.955	0	Hemodialysis
0	0	Female	70	Others	5.54795	0	0	0	0	0	1	0	1	142	4.6	9.4	4.4	3.4	65	9.88	143	0.05	11.3	57.8	0	0	72	31.8	38.1	24.4	66.2	2.81	3.72	1.29	1	Hemodialysis
0	0	Female	39	Others	8.13973	0	0	0	0	0	1	1	1	140	5	8.1	7.3	3.9	64	11.63	30	0.15	11.7	50.6	0	0	70	25.6	35.9	24.3	61.6			1.17	0	Hemodialysis
0	0	Female	71	Others	16.674	0	0	0	0	0	1	1	1	134	5.8	9.4	6.1	3.5	74	10.03	81	0.03	11.1	47.7	0	0	75	31.4	38.2	25.8	61.5		3.35	1.08	0	Hemodialysis
0	0	Female	67	Others	16.6274	0	0	0	0	0	0	0	1	136	5.2	9.9	5.6	3	78	9.71	95	0.6	11.3	52.4	0	0	66	20.4	38.9	28.2	54			1.07	0	Hemodialysis
0	0	Female	70	Others	29.2027	0	0	0	0	0	0	1	1	135	4.5	9.6	4	3.1	42.4	7.14	51	0	10.4	51.8	1	0	73	37.4	41.6	24.4	72	3.3	2.4	1.3	1	Hemodialysis
0	0	Female	48	Others	17.7534	0	0	0	0	0	1	0	1	142	4.1	8.6	5.6	3.6	50	12.52	98	0.05	12.1	48.3	0	0	78	28.4	46.5	30	64.9			1.51	0	Hemodialysis
0	0	Female	66	Others	1.71507	0	0	0	0	0	1	0	1	142	4.9	9.4	5	4.1	44.8	8.2	181	0.07	10.4	46.7	0	0	71	31.7	44.9	29.9	62	1.8	3.12	0.92	0	Hemodialysis
0	0	Female	63	Others	5.8137	0	0	0	0	0	1	1	1	139	5.3	8.7	4.4	3.8	55	11.05	102	0.26	9.6	47.8	1	0	87	36.3	51.7	32	67	3.53	2.71	1.19	1	Hemodialysis
0	0	Female	54	Others	11.189	0	0	0	0	0	1	1	1	141	5.1	9.2	5.4	3.2	73	11.01	51	0.51	9.7	52	0	0	78	36.4	45.6	28.8	66.8			1.71	0	Hemodialysis
0	0	Female	72	Others	32.0301	0	0	0	0	0	1	1	1	143	5.4	9.4	4.6	3.6	61	9.07	81	0.03	11.1	43.6	0	0	78	31.3	39	23.9	69.7			1.85	1	Hemodialysis
0	0	Female	69	Others	8.06301	0	0	0	0	0	0	1	1	145	4.3	9.3	5.7	4	54.9	13.02	258.6	0.27	11.2	55.8	0	0	81	36	45	28.8	65.7	6		1.88	0	Hemodialysis
0	0	Female	58	Others	9.05479	0	0	0	0	0	1	1	1	144	4.7	8.6	4.9	3.6	70	10.58	105	0.07	11.3	53.1	0	0	81	36.3	52.1	33.7	64.3		2.28	1.39	0	Hemodialysis
0	0	Female	80	Others	21.9288	0	0	0	0	0	1	1	1	133	5.3	10.2	4.1	3.2	36.5	6.53	30		10.6	52.6		0	72	37	40	25	69					Hemodialysis
0	0	Female	51	Others	6.32055	0	0	0	0	0	1	0	1	141	5.2	9.2	6.7	3.5	69.2	9.67	46	0.04	11.3	47.3	1	0	74	35.1	41	30.5	50.8	4.23	2.63	1.41	0	Hemodialysis
0	0	Female	84	Others	7.45205	0	0	0	0	0	1	0	0	140	4.7	9	5.2	3.2	58.3	8.14		0	10.1	51.8	1	0	88	37.6	40.3	22.2	76	2.26	2.71	1.1	1	Hemodialysis
0	0	Female	65	Others	21.811	0	0	0	0	0	1	1	0	140	4.4	9.6	5.6	3.7	59	9.5	101	0.58	9.9	51.9	1	0	82	38	45	27	70.4	5.2	1.61	1.6		Hemodialysis
0	0	Female	67	Others	13.8603	0	0	0	0	0	1	1	0	136	7.3	8.9	4.7	3.6	61.1	8.66	277	0.36	11.9	54.4	1	0	90	53.9	52.6	35.8	60	0.87	3.1	1.2	1	Hemodialysis
0	0	Female	69	Others	3.43288	1	0	0	0	0	1	0	1	138	4.3	8.6	3.3	3.7	53.9	9.65	217	0.3	10.6	54.8	1	0	100	35.1	53.6	44.5	35.1		1.78	1.7	0	Hemodialysis
0	0	Female	72	Others	19.7726	0	0	0	0	0	1	0	1	143	4.7	9.6	4.1	3.7	57.2	11.09	31	0.07	12.5	49.4	1	0	81	33.8	36.4	24.1	63.6	6.6	1.42	1.8	1	Hemodialysis
0	0	Female	62	Others	11.4274	0	0	0	0	0	1	1	0	140	4.9	8.8	6.6	3.8	56	10.41	171	0.03	10.6	42.5	1	0	65	37.5	51.6	33.1	65			1.67	0	Hemodialysis
0	0	Female	56	Others	5.54795	0	0	0	0	0	1	0	1	139	4.1	9	5.4	3.7	78	14.3	110	1.54	11.7	45.1	0	0	58	27	40	27	65.6					Hemodialysis
0	0	Female	77	Others	14.3753	0	0	0	0	0	1	0	1	136	4.7	9.8	4.3	3.5	78.4	8.48	69	0.05	10.8	47.8	1	0	60	33.1	40.4	25.4	67.7	10.8	1.21	1.64	1	Hemodialysis
0	0	Female	83	Others	2.0137	0	0	0	0	0	0	0	1	144	4.4	9.7	4.4	3.8	60.8	10.6	211	0.3	11.5	53.2	1	0	62	31.1	48.6	28	73	5.5	1.89	1.72	1	Hemodialysis
0	0	Female	58	Others	16.1945	0	0	0	0	0	1	1	1	142	4.9	9.6	6.3	3.9	54.7	10.22	106	0.3	10.8	54.1	1	0	78	34.6	38.6	29	50.2	2.6	1.65	1.07		Hemodialysis
0	0	Female	58	Others	28.1014	0	0	0	0	0	1	1	1	140	4.3	10.3	6.6	3.4	45	10.6	307	0.21	12.9	40.3	1	0	126	26.9	30.8	19.9	66.4			1.26	0	Hemodialysis
0	0	Female	44	Others	4.75068	0	0	0	0	0	1	0	0	138	2.9	8.8	4.2	4.3	28	3.01	111	0.01	10.8	51.1	0	0	92	22.4	29.1	15.4	80	4.1	2.64	1.01	0	Hemodialysis
0	0	Female	73	Others	1.41918	0	0	0	0	0	1	0	0	139	4.5	8.4	3	3.6	34	5.3	272	0.02	9.1	58.2	0	0	82	30	38	26	63	7	2.5	1.3	0	Hemodialysis
1	1	Male	86	PCK	6.30137	0	0	1	0	1	1	1	1	141	4.5	8	5.1	3.6	60.4	8.66	250.6	0.1	10.4	41.3	1	0	69	28.2	39.3	24.6	68.1	20	1.36	3.04	1	Hemodialysis
1	0	Male	77	PCK	2.5589	0	0	0	0	0	1	0	1	138	4.7	8.6	5.6	3.7	90.7	11.66	170.2	0.75	11.9	60.8	0	0	56	51.2	63.5	52	35.6	9	1.61	2.23	0	Hemodialysis
1	0	Male	71	PCK	21.1753	0	0	0	0	0	1	0	1	139	4.8	8	4.7	3.4	62	8.33	121	0.9	9.6	51.2	1	0	63	42	59	40	58	9.7	1.53	2.46	1	Hemodialysis
1	0	Male	54	Polycystic kidney	9.32603	0	0	0	0	0	1	0	1	140	5.4	8.4	6.6	4.1	57	12.13	49	0.2	12.1	48.5	0	0	76	36	58	38	64	10.37	2.32	2.47	0	Hemodialysis
1	0	Male	81	Polycystic kidney	3.50685	0	0	0	1	0	1	1	1	142	3.3	9.3	4.5	2.95	78.2	6.98	67	9.31	10	57.6	0	0	63		53.1	28.7	76			2.36		Hemodialysis
1	0	Male	72	Polycystic kidney	12.3014	0	0	0	0	0	1	0	1	140	5.2	8.3	4.1	3.4	65.5	13.9	225	0.06	10	41.9	1	0	78	44.6	51.9	34.9	60.8	7.4	2.51	2	1	Hemodialysis
1	0	Male	90	Polycystic kidney	6.5863	0	0	0	0	1	1	0	1	141	4.7	8.5	5.8	3.5	57.8	7.83	181	0.25	11.1	50.7	1	0	77	46.1	53.2	31.3	71	14.6	1.5	2.6	1	Hemodialysis
1	0	Male	70	Polycystic kidney	3.28493	0	0	0	0	0	1	0	1	142	3.7	9	4.6	4	51.6	9.73	286	0.13	10.4	56.5	1	0	67	47	44.6	34.1	47	8.35	2.85	2	1	Hemodialysis
0	0	Male	50	Polycystic kidney	14.2329	0	0	0	0	0	1	0	1	141	5.8	8.2	5.4	3.8	66.8	15.6	48		11.6	44.1		0	77	31.7	50.6	31.6	67.4	4.7	3.2	1.64		Hemodialysis
0	0	Male	50	Polycystic kidney	5.08219	0	0	0	0	0	1	0	1	140	4.9	9	5.9	3.6	64.6	12.3	200		11	44.2		0	62	26.8	54.1	33.9	66.8	3.3	3.28	1.22		Hemodialysis
0	0	Male	66	Polycystic kidney	21.1973	0	0	0	0	0	1	0	1	143	4.8	9.2	5.9	3.1	75.1	11.8	149		12.9	44		0	46	38.2	50.7	39.4	44.7	6.1				Hemodialysis
0	0	Male	51	Polycystic kidney	4.73973	0	0	0	0	0	1	1	1	141	5.5	9.6	6.2	3.7	77.7	17	78		12.1	40		0	86	26.1	46.3	31.4	60.4	1.9	3.4			Hemodialysis
0	0	Male	76	Polycystic kidney	21.3753	0	0	0	0	0	1	0	1	137	4.7	9.2	6.1	3.3	60	12.8	240		11.2	49.1		0	65	27.3	44.6	29.1	64.1		2.46			Hemodialysis
0	0	Male	78	Polycystic kidney	16.4384	0	0	0	0	0	1	1	1	138	5.3	10.2	3.7	3.3	49.1	10.37	96		10.8	45.9		0	62	32.6	50.5	33	63.6	2.5	1.16		1	Hemodialysis
0	0	Male	62	Polycystic kidney	4.04658	0	0	0	0	0	0	0	1	141	4.7	7.8	6.2	3.7	66.5	15.1	171.5	0.32	12.2	36.6	0	0	67	28.1	45.7	30.9	60.8	5	2.67	1.77	0	Hemodialysis
0	0	Male	64	Polycystic kidney	10.7973	0	0	0	0	0	1	1	0	134	5.3	8.7	7.9	4.3	54.3	14.08	196.1	0.05	14	48.9	0	0	100	34.1	41.4	27.2	63.8	5	2.43	1.59	0	Hemodialysis
0	0	Male	74	Polycystic kidney	3.41918	0	0	0	0	0	1	0	1	140	5.6	9.1	5.8	3.2	70	11.01	242	2.1	11.3	47.4	1	0	95	43	43	31	55	6.7	1.79	1.74	1	Hemodialysis
0	0	Male	82	Polycystic kidney	1.4411	1	0	0	0	0	1	0	0	139	4	9.4	4.9	3.6	50.1	10.75	42	0.2	12.9	46.3	1	0	70		42.6	28.6	61.7		1.23	1.54		Hemodialysis
0	0	Male	88	Polycystic kidney	8.76164	0	0	0	0	0	0	0	0	139	3.6	9.4	3.8	3.7	35.5	6.11	29	0.6	10.7	65.1	1	0	82		28.6	22	48.2		1.87	1.52		Hemodialysis
0	0	Male	46	Polycystic kidney	1.1863	0	0	0	0	0	1	0	1	143	4.8	9.9	4.2	3.7	54.3	11.88	139	0.17	11.7	49.1	1	0	73	49.1	43.6	25.8	71.1	5.21	2.51	1.63	0	Hemodialysis
0	0	Male	54	Polycystic kidney	12.5589	0	0	0	0	0	0	1	1	139	5.6	10.1	3.4	2.8	61	10.83	216	0.08	14.6	37.2	0	0	83	25.8	35.1	26.8	48.2					Hemodialysis
0	0	Male	46	Polycystic kidney	12.6082	0	0	0	0	0	1	1	1	136	5.7	9	4.3	3.7	73	12.19	20	0.14	11.6	40.1	0	0	72	36.8	46.4	31.6	60			1.64		Hemodialysis
0	0	Male	81	Polycystic kidney	6.55616	0	0	0	0	0	1	0	1	141	4.5	9.5	3.8	3.5	49.1	11.34	230	0.87	11.7	56.7	0	0	62	39.9	53.2	34.6	67.9	4.03	5.5	1.44	0	Hemodialysis
0	0	Male	54	Polycystic kidney	7.16986	0	0	0	1	0	1	0	1	140	5.2	8.8	5.9	3.6	87.9	14.92	202	0.1	12.2	54.2	0	0	70	39.8	55.2	41.7	48	2.5	3	1.1	1	Hemodialysis
0	0	Male	73	Polycystic kidney	16.0795	0	0	0	0	0	0	0	1	137	5.6	8.4	5.7	3.3	74.7	14.24	57		14.5	51		1	63	42	41	29	59	3		1.2	1	Hemodialysis
0	0	Male	50	Polycystic kidney	7.30411	0	0	0	0	0	1	1	1	140	5	8.6	6.7	3.4	71	14.76	270	0.12	11.8	43.5	0	0	58	23	46	30	63	5	2.3	1.5	0	Hemodialysis
0	0	Male	59	Polycystic kidney	9.85753	0	0	0	0	0	1	1	1	141	5.2	9.5	7.5	3.4	74	14.2	269	0.07	12.1	46.5	0	0	73	36	49	32	63.4					Hemodialysis
0	0	Male	71	Polycystic kidney	20.2521	0	0	0	0	0	1	0	1	144	4.7	9.6	3.8	3.3	58.1	9.89	87	0.5	10.3	52.9	1	0	57	40.8	55	38.5	56	3.5	3.4	1.4	1	Hemodialysis
0	0	Male	75	Polycystic kidney	1.78904	0	0	0	0	0	1	1	1	142	5.5	9.1	5.5	3.4	86.2	10.85	130	0.05	15.1	52	0	1	93	43.9	43.2	27.9	65.3	4.8	1.08	1.39	0	Hemodialysis
0	0	Male	68	Polycystic kidney	16.9945	0	0	0	0	0	1	1	1	139	6.2	8.3	5.3	3.5	86.4	10.33	173	0.43	15	47.7	1	1	78	49.6	42.7	24.9	73	5.3	2.12	1.15	1	Hemodialysis
0	0	Male	52	Polycystic kidney	13.8904	0	0	0	0	0	0	1	1	146	4.9	9.9	5.6	3.8	58	15.6	141	0.04	11.4	39.2	0	0	70	30.1	41.2	26.9	64.3			0.893	0	Hemodialysis
0	0	Male	58	Polycystic kidney	2.53973	0	0	0	0	0	1	0	1	141	3.9	8.8	4.8	3.8	54	11.65	153	0.07	12.4	45.1	0	0	109	31.3	47.3	31.7	61.5		3.39	1.21	0	Hemodialysis
0	0	Male	55	Polycystic kidney	15.9123	0	0	0	0	0	1	1	1	136	4.4	9.6	5	3.6	57.9	11.28	22	0.1	11.2	47.1	0	0	60	42.2	54.5	34	67.2	3.71	2.82	1.42		Hemodialysis
0	0	Male	65	Polycystic kidney	8.46849	0	0	0	0	0	1	0	1	142	4.6	8.1	4.3	3.3	57.9	12.2	118	0.05	13	36.1	1	0	59	24.8	42.3	27.2	65.5	1.5	3.2	1.02	1	Hemodialysis
0	0	Male	49	Polycystic kidney	1.52055	0	0	0	0	0	1	0	1	147	4.3	10	4.9	4.1	52.6	15.35	56	0.21	14.6	48.96	0	0	79	43.7	48.2	32.2	61.8	2.8	3.92	0.83	0	Hemodialysis
0	0	Male	70	Polycystic kidney	6.33699	0	0	1	0	0	0	0	1	139	4.9	9	4.8	3.1	63.2	10.49	191		9.8	61.2	1	0	85	61	54	44	37	7	1.6	1.8	1	Hemodialysis
0	0	Male	44	Polycystic kidney	2.4411	1	0	0	0	0	1	1	1	140	5.1	9.2	4.2	3.8	68.6	13	69	0.07	13.8	48.1	0	0	67	43.2	51.3	31.2	69.2	2.93	5.46	1.17	0	Hemodialysis
0	0	Male	72	Polycystic kidney	4.68219	0	0	0	0	0	0	0	1	139	6.1	9.1	5.4	3.6	88.6	17.75			17	55		0	61	44	55	29	78				0	Hemodialysis
0	0	Male	66	Polycystic kidney	1.30137	0	0	0	0	0	1	0	0	139	4.4	9.6	3.5	3.3	39.7	7.99	63	2.88	10.7	43.8	0	0	73	26.3	36	21.6	71			0.78		Hemodialysis
0	0	Male	69	Polycystic kidney	3.96438	1	0	0	0	0	1	0	1	142	5.4	8.8	5.3	3.6	65.7	10.54	106	1.71	11.5	44.66	0	0	57	43.4	39.5	24.5	68.8	2.5	1.91	0.79	0	Hemodialysis
0	0	Male	67	Polycystic kidney	5.45753	0	0	0	0	0	1	0	1	142	4.4	9.3	5.3	3.6	72	13.24	109	0.07	12.2	43.9	0	0	59	36.7	35.5	22.1	68.8		2.31	1.54	0	Hemodialysis
0	0	Male	63	Polycystic kidney	15.7342	0	0	0	0	0	1	1	1	136	4.5	8.9	5.8	3.3	60	9.43	202		9.9	45.43	0	1	82	51	49	33.7	58.9	3.9		0.986	0	Hemodialysis
0	0	Male	57	Polycystic kidney	9.85753	0	0	0	0	0	1	1	1	139	5.5	9.6	7	3.6	64	12.9	214	0.03	10.7	53.9	0	0	73	40	53	33	50.6			1.4		Hemodialysis
0	0	Male	69	Polycystic kidney	18.8795	0	0	0	0	0	0	1	1	138	4.4	8.3	3	3.5	52	10.35	167	0.1	10.4	48	1	0	59	48.5	45.1	30	62.3			1.57	0	Hemodialysis
0	0	Male	68	Polycystic kidney	1.75616	0	1	0	0	1	1	1	1	144	5.2	8.3	6.9	3.6	76	11.54	218	0.07	11.7	46.1	0	0	79	39.8	55.3	43.5	42.7			1.18	0	Hemodialysis
0	0	Male	58	Polycystic kidney	8.31233	0	0	0	0	0	1	0	1	142	4.8	9	5.4	4	66	15.2	156	0.05	10.3	46.7	0	0	68	34	54	39	54.1	6.1	2.24	1.6		Hemodialysis
0	0	Male	73	Polycystic kidney	17.5342	0	0	0	0	0	1	0	1	138	4.3	10.3	5.7	3.2	56	11.9	37	0.4	11.4	45.1	1	0	58	38	58	40	58.7	4.6	3.15	1.3		Hemodialysis
0	0	Male	71	Polycystic kidney	10.3863	0	0	0	0	0	1	0	1	143	5.4	9.9	5.2	3.4	76	14.23	121	0.08	11	43.7	0	0	81	33.9	56.8	39.9	56.2			1.57	1	Hemodialysis
0	0	Male	66	Polycystic kidney	8.35616	0	0	0	0	0	1	0	1	141	3.8	8.8	4.3	3.4	38.7	8.48	126	0.07	10.6	58.6	1	0	78	48	67.1	55.7	34.6	4.87	3.37	1.68	1	Hemodialysis
0	0	Male	50	Polycystic kidney	1.9863	0	0	0	0	0	1	0	1	139	5.3	9	3.8	4.1	72.6	12.83	303	0.18	12.3	46.7	0	0	69	34.8	62.2	44.7	53.4	3	4.92	0.86	0	Hemodialysis
0	0	Male	51	Polycystic kidney	5.89315	0	0	0	0	0	1	1	1	140	5.3	8.5	6.6	3.9	68	16.82	627	0.05	12.2	43.9	1	0	67	37.9	39.2	22.8	73.5			1.28	0	Hemodialysis
0	0	Male	75	Polycystic kidney	4.32877	0	0	0	0	0	1	1	1	139	5	8.6	5.2	3.5	52.4	13.18	155	0.8	12.7	50.6	1	0	78	43	45.6	28.7	67	4.6			1	Hemodialysis
0	0	Male	74	Polycystic kidney	10.5699	0	0	0	0	0	1	0	1	141	4.8	9	6.8	3.3	63	13.33	312	0.43	12	42.6	1	0	80	39.4	42	27.7	63.4		2.46		1	Hemodialysis
0	0	Male	68	Polycystic kidney	3.59178	0	0	0	0	0	1	1	1	141	5.1	9.1	5.2	3.7	61	12.47	77	0.22	11.1	37.1	0	0	84	31.9	40.8	26.8	63.9			1.38	0	Hemodialysis
1	1	Female	83	Polycystic kidney	5.23014	0	0	0	0	0	1	0	1	143	4.3	9.4	5.5	3.3	63.3	8.9	111		9.6	56.5		0	70	43.9	56.8	36.9	63.6	21.2	1.86	3.36		Hemodialysis
1	1	Female	76	Polycystic kidney	5.81918	1	0	0	0	0	1	0	1	137	5.4	9.1	4.3	3.1	44.3	7.99	324	0.19	9.2	61.4	1	0	66	35.7	38.6	15.7	89.4	20.1	1.21	2.243	0	Hemodialysis
1	1	Female	70	Polycystic kidney	23.0247	0	0	0	0	0	1	0	1	140	3.6	9.8	5.1	3.1	52	8.3	45	0.17	9.3	55.4	1	0	112	39	47	32	60	22.4	1.22	2.8		Hemodialysis
1	0	Female	83	Polycystic kidney	13	0	0	0	0	0	1	0	1	141	5.5	8.6	6.4	3.9	78	6.93	264	0.16	12.1	49.5	0	0	72	38.9	46.8	25.4	77.2	12	1.09	2.61	1	Hemodialysis
1	0	Female	83	Polycystic kidney	3.99178	0	0	0	0	0	1	0	0	134	5.2	8.9	5.2	3.2	63.5	8.4	119	0.09	11.9	48.6	1	0	70	40.6	33.4	20.5	70.3	12.2	1.49	2.6	1	Hemodialysis
1	0	Female	79	Polycystic kidney	13.7205	0	0	0	0	0	1	1	1	145	6	9.3	4.6	3.3	47.4	7.58	80		10.2	48.3	1	0	63	42	46	28	69	15	1.2	2.5	1	Hemodialysis
1	0	Female	78	Polycystic kidney	4.50959	0	0	1	0	0	1	0	0	140	4.5	9.7	4.3	2.7	39.7	8.18	145	0.33	10.4	52.7	1	0	87	26.2	35.5	23.3	64.4	7.8	2.43	2.11	1	Hemodialysis
0	0	Female	77	Polycystic kidney	3.91507	0	0	0	0	0	1	0	1	141	4.3	9.1	4.8	3.6	46.9	8.3	153		12.7	48.2		0	75	39.8	42.4	26.9	66.7	4.6		1.38		Hemodialysis
0	0	Female	51	Polycystic kidney	4.12877	0	0	0	0	0	1	0	1	141	6	9	4.1	2.9	57.5	9.1	249		11.3	49.2		0	79	24.6	37	23.6	66.8		2.72			Hemodialysis
0	0	Female	65	Polycystic kidney	25.7068	0	0	0	0	0	0	0	1	142	4.4	9.6	4.7	3.5	61.3	11.4	67		12.5	47.9		0	58	28.9	45.4	29.9	63.4	3.9		1.24		Hemodialysis
0	0	Female	60	Polycystic kidney	1.02192	1	0	0	0	0	1	0	1	139	5.2	9.5	3.9	3.8	63	10.3	176		12.3	55.9		0	71	34.4	43.2	27.4	66.7	5.6	1.64	1.6		Hemodialysis
0	0	Female	55	Polycystic kidney	12.1589	0	0	0	0	0	1	0	1	141	5.4	9.3	4.6	4.1	63.1	10.9	160		10.6	44.9		0	91	34.1	48.1	29.9	67.9	2.8	2.29	1.1		Hemodialysis
0	0	Female	55	Polycystic kidney	2.31781	0	0	0	0	0	1	0	1	143	5.8	9.4	6.5	3.6	74.1	8.1	178		10.9	49.8		0	78	37	68	53.5	41.4	3.6	3.13	1.26		Hemodialysis
0	0	Female	67	Polycystic kidney	7.75616	0	0	0	0	0	1	0	0	136	3.4	9.6	3.2	2.5	27.3	5.1	99	0.61	11.5	38.3	0	0	83	35.5	33	20.7	68	1.32	3	0.84	0	Hemodialysis
0	0	Female	81	Polycystic kidney	7.12329	0	0	0	0	0	1	0	0	135	4.5	9.5	5.2	3.2	68.2	6.5	176	0.2	9.9	49.8	0	0	65	47.8	45.6	31.1	59	4.23	3.11	0.91	1	Hemodialysis
0	0	Female	64	Polycystic kidney	10.989	0	0	0	0	0	1	0	1	141	5.7	8.8	5.4	3.7	78	11.38	161	0.02	12	42.2	0	0	64	38	33.7	20.1	72.3	6.2	2.95	1.7	1	Hemodialysis
0	0	Female	76	Polycystic kidney	2.95616	0	0	0	0	0	1	0	1	140	5.1	8.9	4.9	4	63	8.9	180	0.02	10.8	43.5	0	0	75	40.5	38.7	27.3	57			1.19	1	Hemodialysis
0	0	Female	76	Polycystic kidney	2.92603	0	0	0	0	0	1	0	1	140	5.3	9	5.5	4	83.1	9.6	113	0.48	10.9	39.94	0	0	67	48.1	47	32.7	57.9	3.47	2.18	1.47	1	Hemodialysis
0	0	Female	61	Polycystic kidney	8.12329	0	0	0	0	0	1	1	1	140	5	7.9	5.9	3.9	70	10.28	124	0.32	11.3	45.8	1	0	74	33.3	47.3	32	60.6			1.91	1	Hemodialysis
0	0	Female	83	Polycystic kidney	1.11233	0	0	0	0	0	1	0	0	139	4.2	8.9	4.2	3.2	49.2	3.9	73	0.49	12	51.3	1	0	74	34	46.4	29.4	66.5	4.39	3.16	1.83	1	Hemodialysis
0	0	Female	53	Polycystic kidney	1.6411	0	0	0	0	0	1	1	1	136	6.4	9.2	7.3	3.4	57	10.5	163	0.03	12.1	41.4	1	0	76	29	37	24	63.1					Hemodialysis
0	0	Female	48	Polycystic kidney	1.28219	0	0	0	0	0	1	0	1	143	5.8	9	5.3	3.4	67	11.82	114	0.07	11.1	48.7	1	0	62	35.5	46.1	25.6	75.8	3.2	4.23	1.3	0	Hemodialysis
0	0	Female	66	Polycystic kidney	2.28767	1	0	0	0	0	1	1	1	140	4.4	8.6	5	3.4	64	8.89	258	0.26	11.5	54.4	1	0	72	48.5	42.9	28.5	62.6			1.28	0	Hemodialysis
0	0	Female	53	Polycystic kidney	14.3288	0	0	0	0	0	1	0	1	142	4.9	8.8	5.5	3.2	94	12.26	230	0.1	10.7	33.3	1	0	91	25.1	36.4	22.4	69.5		2.71	1.49	0	Hemodialysis
0	0	Female	59	Polycystic kidney	3.6411	0	0	0	0	0	1	0	1	141.9	4.42	9.2	3.8	3.5	66.2	10.98	161	0.8	10.5	48.5	1	0	80	31.7	45.4	24.8	62.91	2.62	2.37	1.14	1	Hemodialysis
0	0	Female	57	Polycystic kidney	1.25753	0	0	0	0	1	1	1	1	141	5.3	9.2	5.8	3.6	81.1	9.85	163	0.25	11.3	45.8	0	0	92	36.8	48.1	25.8	77	3.28	3.24	1.19	1	Hemodialysis
0	0	Female	61	Polycystic kidney	9.29041	0	0	0	0	0	1	1	1	137	5.35	8.9	6.9	4.2	78.5	10	406	1.17	12	51.4	0	0	70	23.3	39.3	25.4	65.3	4.7	2.12	1.4	1	Hemodialysis
0	0	Female	69	Polycystic kidney	5.87397	0	0	0	0	0	0	0	1	140	5.7	9.4	4.8	3	81	7.81	19	1.54	10.4	44.8	0	0	86	29.8	35.6	25.3	56.6			1.77	0	Hemodialysis
0	0	Female	73	Polycystic kidney	5.44384	0	0	0	0	0	1	0	1	137	5.4	9.3	5	3.5	59.4	8.27	198	0.08	11.5	40.9	1	0	64	35.5	42.6	25.3	71.7	2.5	2.22	1.2	1	Hemodialysis
0	0	Female	70	Polycystic kidney	1.87945	0	0	0	0	0	1	0	1	138	5.4	8.7	5.2	3.6	52.7	8.8	163		10.4	45.8	1	0	76	43	51	35	58	4	2.16	1.3	0	Hemodialysis
0	0	Female	68	Polycystic kidney	7.14795	0	0	0	0	0	1	0	1	143	5.2	9.3	4.1	3.5	68	9.92	128		10.2	44.3	0	0	74	32.2	46	26.2	74.2	7.4	1.64	1.36	1	Hemodialysis
0	0	Female	66	Polycystic kidney	2.47671	0	0	0	0	0	1	0	1	142	4.5	9.4	5	3.8	51.8	9.05	115	0.1	10.9	44.7	0	0	61	31.3	43.8	25.7	72.4	4.6	1.75	1.66		Hemodialysis
0	0	Female	68	Polycystic kidney	19.6329	0	0	0	0	0	1	1	1	134	4.8	9.8	2.9	2.5	56.4	8.54	100	6.39	9.3	50.5	1	0	73	34.5	47.6	31.5	62.6	7.7	1.71	1.9	1	Hemodialysis
0	0	Female	53	Polycystic kidney	5.49589	0	0	0	0	0	1	0	1	141	4.6	9.3	4.1	4.4	65.8	11.25	125	0.01	12	50.3	0	0	77	30.7	50	35.6	55.1	3.02	3.81	1.33	0	Hemodialysis
0	0	Female	68	Polycystic kidney	3.07671	0	0	0	0	0	1	0	1	140	4.7	9.1	5.5	3.5	72.6	10.2			9.1	50		0	71	38	43	28	64					Hemodialysis
0	0	Female	71	Polycystic kidney	10.3315	0	0	0	0	0	1	1	1	139	4.9	8.1	6.2	3.3	65.1	10.03	113	0.14	11.1	49.9	0	0	64	28.5	39.2	24.6	67.8	2.82	3.03	1.34	1	Hemodialysis
0	0	Female	51	Polycystic kidney	11.3918	0	0	0	0	0	1	1	1	144	4.9	9.6	4.2	3.6	63.3	10.71	121	0.05	11.2	46.4	0	0	63	39.3	44.9	26	73.3	7.9	2.12	1.4	0	Hemodialysis
1	1	Male	40	unknown	15.5644	0	0	0	0	0	1	1	1	137	6.6	9.7	6.6	4.2	79	15.47	167	0.1	10.9	42.8	0	0	94	29	46	28	68	4.88	2.55	8.73	0	Hemodialysis
1	1	Male	87	unknown	3.88767	0	0	0	0	0	1	1	0	134	3.93	9.9	1.8	2.9	39.8	7.21	86	7.2	9.8	57.6	1	0	86	41.6	55.6	40.5	52.4	46	0.92	4.8	1	Hemodialysis
1	1	Male	75	unknown	20.6822	0	0	0	0	0	0	1	1	135	5.6	8.6	5.7	3.3	45.6	9.09	98.89		12.4	49		0	81	40	40	27	63	29.6	2.2	3.6	1	Hemodialysis
1	1	Male	87	unknown	5.28767	1	1	0	0	0	1	1	1	141	3.9	9.4	3.8	3	52	9.1	98	0.34	10.7	52.1	0	0	86	33.5	38.7	26.6	59.8	14	1	2.58	1	Hemodialysis
1	1	Male	81	unknown	18.2466	1	0	0	0	0	1	0	1	142	5.2	10.3	6.2	3.2	59.3	7.82	236	2.36	10	42.1	1	0	85	36	43.5	29.3	61.4	15.8	1.28	3.1	1	Hemodialysis
1	1	Male	55	unknown	18.0356	0	0	0	0	0	1	0	1	138	5.4	8.3	2.8	3.1	68	9.7	155	2.38	10.3	56.3	0	0	83	51.5	55.1	37.7	59	48.39	0.87	3.48	1	Hemodialysis
1	1	Male	91	unknown	3.7589	0	0	1	0	0	0	0	0	137	5.2	8.7	4.5	3	48.3	7.45	148	0.05	10.1	51.7	1	0	62	38.5	44.9	26.5	72	22	1.2	3.3	1	Hemodialysis
1	1	Male	86	unknown	6.6411	0	0	0	0	0	0	0	0	137	4.8	9.2	6.5	3.5	56.3	7.82	98	0.06	11.7	52.4	1	0	69	35.6	42.1	24.7	72	11.6	0.7	2.3	1	Hemodialysis
1	1	Male	73	unknown	14.9562	0	0	0	0	0	1	1	1	147	4.6	8.9	5.1	3.2	49.5	6.6	190	0.36	10.1	55.7	1	1	59	41.1	43.9	28.6	64.4	27.6	0.58	3.61	0	Hemodialysis
1	1	Male	69	unknown	5.31781	0	0	0	0	0	1	1	1	139	5.9	8.9	5.6	3.5	76	14.69	172	0.09	10.9	42.4	0	0	68	31.1	49.6	35.5	54.7	31	1.1	3.84	0	Hemodialysis
1	1	Male	77	unknown	6.33151	1	0	0	0	0	1	0	1	138	4.9	10.1	3.6	3.6	50.1	10.76	12.7		11	46.9			83	44	46	32	59	19.5	1.9	3	0	Hemodialysis
1	1	Male	84	unknown	8.44384	0	0	0	0	1	1	0	0	140	4.9	9.2	5.1	3.5	75.5	9.78	42	0.05	11.6	57.72	0	0	76	40.2	52.5	42.5	39.1	31	1.5	2.79	1	Hemodialysis
1	1	Male	84	unknown	13.3753	0	0	0	0	0	1	0	0	138	4.3	9.8	5.7	3.1	46.2	8.55	121	0.06	13	49	1	0	57	55.9	53.8	37.8	56.3	36.5	1.13	3.02	1	Hemodialysis
1	1	Male	79	unknown	6.70685	1	1	0	0	0	0	0	1	135	4.6	9.3	6.8	3.6	58.9	6.89	92	0.76	10.4	60.6	1	1	92	32.2	56.6	46.7	36	16.4	0.84	2.024	0	Hemodialysis
1	1	Male	74	unknown	4.1863	0	0	0	0	0	1	1	0	139	4.8	9.6	5.6	3.9	46	10.5	336	0.01	9.3	47.2	0	0	69	32.7	50.5	30.5	69.9	46.2	0.57		1	Hemodialysis
1	0	Male	58	unknown	2.98082	0	0	0	0	0	1	0	1	138	5.3	9.9	5	3.9	54.5	10.5	50		12	38.5		0	59	27.8	49.6	31.8	65.3	9.3	2.93	2.14		Hemodialysis
1	0	Male	70	unknown	21.3397	0	0	0	0	0	1	1	1	146	4.7	9.1	6	3.7	55	13.15	161	0.3	11	51.3	0	0	78	29.6	44.5	27.1	69.7	17.45	2.85	2.09	0	Hemodialysis
1	0	Male	75	unknown	16.9616	0	0	1	0	0	1	1	1	141	4.4	8.9	4.7	3.4	54	10.99	152	0.1	10.2	53.3	1	0	57	37	49	31	65	8.42	1.59	2.36	1	Hemodialysis
1	0	Male	74	unknown	12.6219	0	0	0	0	0	1	0	1	140	5.8	8.7	4.9	3.3	74	10.03	122	0.31	11.2	53.4	1	1	78	41.7	41	18.8	85.3	9.61	1.8	2.3	1	Hemodialysis
1	0	Male	67	unknown	19.4027	0	0	0	0	0	1	1	1	140	5.1	9.7	4.7	3.6	54.8	10.97	127	0.1	10.9	41.3	1	0	72	35.4	48.4	31.1	65.1	6.85	2.45	2.17	1	Hemodialysis
1	0	Male	71	unknown	3.0274	0	0	0	0	0	1	0	1	140	4.2	8.3	4.4	4.3	64.7	12.55	53	0.07	10.7	51.6	1	0	87	39.1	49.4	29.4	70	6.9	2.7	2	1	Hemodialysis
1	0	Male	76	unknown	3.1863	0	0	0	0	0	1	0	1	139	5.7	9.1	6.1	3.7	45.9	9.41	38	0.1	11.3	59.6	0	0	67	42	53.2	44.7	33.5	8.9		2.37		Hemodialysis
1	0	Male	67	unknown	10.7699	0	0	1	1	0	1	0	1	139	4.7	10.9	6.1	2.8	53	10.09	157	0.19	10.1	61.9	1	1	96	53.8	60.6	52	43	15.6	1.17	2	1	Hemodialysis
1	0	Male	76	unknown	3.26301	0	0	0	0	0	1	1	1	132	4.8	9.2	4.6	3.1	79	8.71	56	0.61	11.1	56.4	0	1	73	34.7	42.4	28	63.2			2.17	0	Hemodialysis
1	0	Male	70	unknown	25.1534	0	0	0	0	0	1	1	1	144	5.1	9.6	5.1	3.7	74.5	11.23	196	0.13	11.1	61.7	1	0	76	38	56	38	61	8	2.9	2	1	Hemodialysis
1	0	Male	86	unknown	9.64932	0	0	0	0	0	1	0	1	140	4.8	9.2	6.5	3.2	60	9.97	173	2.73	9.3	45.8	1	0	72	27.6	48.7	29.5	69.8	8.1	1.85	2	1	Hemodialysis
1	0	Male	69	unknown	14.3836	0	0	0	0	0	1	0	1	146	5.1	8.5	5.4	3.5	63.1	15.33	33	0.62	12.5	54.8	1	0	84	50.6	58.2	44.3	46.9	12.3	1.85	2.4	1	Hemodialysis
1	0	Male	84	unknown	4.05753	0	0	1	0	0	1	0	1	140	3.5	8.9	3.6	3.4	43.7	6.85			12.5	45.6		1	80	39	42	26	68	13	2.4	2.4	1	Hemodialysis
1	0	Male	85	unknown	6.29315	0	0	0	0	0	1	0	0	135	6	8.9	5.1	3.7	96.3	9.11	16	0.06	11.1	58.6	1	1	75	40	45.4	35	46.1		1.32	2.26		Hemodialysis
1	0	Male	83	unknown	1.2274	0	0	0	0	0	1	0	0	135	5.5	9.1	5.9	3	58.4	8.4	137		11.3	51.8	1	0	83	39	42	24	70	8	1.71	2.1	1	Hemodialysis
1	0	Male	46	unknown	3.29863	0	0	0	0	1	1	0	1	143	5.1	9.6	5.3	3.6	55	14.2	41	0.08	10.2	46.4	0	0	63	39.3	45.9	30.4	62.6			2.35	0	Hemodialysis
1	0	Male	72	unknown	15.1534	0	0	0	1	0	1	1	1	140	5.5	8.8	5.1	3.8	84.5	13	256	0.1	11.3	47	1	1	63	37.6	46.5	27.7	71	16.37	1.59	2.74	1	Hemodialysis
1	0	Male	60	unknown	22.0137	0	0	0	0	0	0	0	1	139	3.8	9.9	4	3.5	46	12.2	47	0.4	9.6	55.2	1	0	78	35	59	36	68.1	8.5	2.07	2.1		Hemodialysis
1	0	Male	84	unknown	4.91781	1	0	0	1	1	1	0	1	135	4.1	9	4.6	3.3	59.5	7.41	93	0.71	10.1	51.5	1	0	62	33.5	48.1	29.5	68	11.1	1.56	2.34	1	Hemodialysis
1	0	Male	71	unknown	2.38082	0	0	0	0	1	1	0	1	141	4.4	9.9	5.2	3.7	71.4	9.91	93	0.13	10.8	65.2	1	1	70	58.6	50.6	34.6	59.3	7.8	1.46	2.3	1	Hemodialysis
1	0	Male	86	unknown	8.07671	0	0	0	0	0	1	0	0	137	5.8	9.3	4.3	3	56.6	8.31	129	0.09	11	58.1	1	0	58	36.9	49	31.4	65	12.15	1.95	2.29	1	Hemodialysis
0	0	Male	67	unknown	3.0274	0	0	0	0	0	1	0	1	140	4.1	9.3	4.8	3.7	55.3	12.3	118		11	38.3		0	86	27.8	43.6	29.7	60.1					Hemodialysis
0	0	Male	74	unknown	4.43562	1	0	0	0	0	1	0	1	141	4.3	8.8	4.5	3.6	63.9	9.52	182	0.04	11.2	47.8	1	0	62	43	47	29	69	4	1.6	1.3	1	Hemodialysis
0	0	Male	82	unknown	7.23288	0	0	0	0	0	1	0	1	143	5	9.3	3.9	3.7	57.8	10.46	131	0.09	10.4	47.5	1	0	52	43	49	34	74	3	2.1	1.2	1	Hemodialysis
0	0	Male	85	unknown	2.89589	1	0	1	0	0	1	0	1	137	4.6	8.8	6	3.5	56.8	7.76	194	0.21	10.6	52.2	1	0	70	38	47	34	54	1.1	2.68	1.1	0	Hemodialysis
0	0	Male	59	unknown	3.84932	0	0	0	0	0	1	0	1	142	3.4	8.7	5.6	4	60.3	11.18	167	0.15	11	54.6	0	0	72	37	44	28	66			1.5	0	Hemodialysis
0	0	Male	70	unknown	23.074	0	0	0	0	0	1	0	1	139	4.9	9.2	4.5	3.6	40.2	8.79	130.9	0.5	10.6	50.8	0	0	87	38.3	52.6	37.1	56	6	2.04	1.55	0	Hemodialysis
0	0	Male	58	unknown	3.22466	0	0	0	0	0	1	0	1	139	5.5	8.9	5.9	3.6	66.2	15.09	176.2	0.02	9.9	43	0	0	112	33.5	52.7	35.3	61.2	3.9	2.55	1.28	0	Hemodialysis
0	0	Male	81	unknown	5.74247	0	0	0	0	0	0	0	1	143	6	8.7	6.5	3.3	93.7	13.25	448.9	0.12	12.6	45.8	1	0	62	36	48.1	31.5	63.5	3	2.21	1.3	0	Hemodialysis
0	0	Male	82	unknown	5.73425	0	0	0	0	0	1	0	0	143	5.7	8.3	5.5	3.5	65.3	8.59	395.5	0.05	10.5	45.8	0	0	52	39	52.9	30.9	72.1	6	1.64	1.93	1	Hemodialysis
0	0	Male	75	unknown	7.56712	0	0	0	0	0	1	0	1	135	6	9.4	3.5	4.2	83	12.13	28.2	0.05	8.8	48.3	1	0	62	33.1	47	29.2	67.8		2.18	1.57	1	Hemodialysis
0	0	Male	54	unknown	4.84932	0	1	0	0	0	1	0	1	139	6.2	11.3	6.9	3.6	71.7	10.07	173	0.17	10.4	56.9	0	0	87	36.8		27.6	63.1				0	Hemodialysis
0	0	Male	76	unknown	2.3726	0	0	0	0	0	1	0	0	142	3.9	9.2	4.2	3.6	53.2	8.2	121	1.73	9.9	57.9	0	0	66	34.6	51.3	34.3	61.4				0	Hemodialysis
0	0	Male	69	unknown	6.38904	1	0	0	0	0	1	0	1	135	5.4	9	7.9	3.7	57.8	9.28	99	0.23	10	52.9	0	0	75	35.9	51.7	38.9	48.8				0	Hemodialysis
0	0	Male	49	unknown	15.4137	0	0	0	0	0	1	0	1	140	4	8.5	4.1	4	46	12.11	22	0.1	11.1	47.6	0	0	93	37	60	45	46	4.61	4.93	1.77	0	Hemodialysis
0	0	Male	83	unknown	2.29863	0	0	0	0	0	1	0	0	139	3.4	9.3	3.7	3.6	32	7.67	75	0.2	10.7	59.6	1	1	81	42	50	36	53	3.75	3.75	1.58	1	Hemodialysis
0	0	Male	86	unknown	7.07123	0	0	0	0	0	1	0	1	141	5.3	8.8	7.6	3.7	69	12.56	228	0.4	11.6	48.1	1	0	48	31	45	31	59	5.77	2.54	1.77	1	Hemodialysis
0	0	Male	30	unknown	7.83014	0	0	0	0	0	1	1	1	139	5.1	9.7	7.1	4.1	80	17.45	110	0.14	11.9	49.5	0	0	86	33.4	55	37.4	59.5	8.6	1.26	0.84		Hemodialysis
0	0	Male	80	unknown	2.15342	0	0	0	0	0	0	0	1	138	3.8	8.5	3.5	3.6	66.3	9.23	42	0.03	10.7	50.4	0	1	78	30.5	34.1	16	84.9	6.91	2.05	1.94	1	Hemodialysis
0	0	Male	41	unknown	13.6301	0	0	0	0	0	1	0	1	144	5.7	9.4	4.5	4	61.8	11.01	135	0.03	11	51.2	1	1	110	43.1	52.1	33.3	51.3	3.23	2.31	1.23	1	Hemodialysis
0	0	Male	72	unknown	5.07945	0	0	0	0	1	1	1	1	135	4.7	7.3	5.1	3.9	56.3	11.41	110	0.14	11	49.2	1	1	92	27.7	50.6	33.1	63.4	7.1			1	Hemodialysis
0	0	Male	61	unknown	21.4658	0	0	0	0	0	1	0	1	137	4.8	9.7	5.1	3	60	12.29	159	0.42	10.6	44.7	1	0	81	29.6	32.9	22.1	62.6			1.82	1	Hemodialysis
0	0	Male	70	unknown	1.06849	1	0	0	0	0	1	0	1	139	5	7.9	4.6	3.7	56	7.92	257	0.49	11.2	45.9	1	0	65	47.1	65.9	54.5	35.2	1.6	5.08	0.9	0	Hemodialysis
0	0	Male	89	unknown	7.50959	0	0	0	0	0	1	0	0	142	4.7	8.3	4.5	3.8	82.7	8.88	300	5.35	10.9	55.2	0	1	49	33.5	40	27.6	59	1.26	3.28	0.89	0	Hemodialysis
0	0	Male	82	unknown	4.69589	1	0	1	0	0	1	0	1	141	5.4	8.7	5.8	3.7	53.1	9.72	329		10.4	55.6	1	1	56		39	22	75	3	2.1	1.34	1	Hemodialysis
0	0	Male	74	unknown	25.1151	0	0	0	0	0	0	0	1	137	4.7	9.6	5.5	3.2	55.7	11.68	60.12		11.5	48		1	88	33	38	25	66	7.4	2	1.8	1	Hemodialysis
0	0	Male	63	unknown	8.44932	0	0	0	0	0	1	1	1	140	5.3	9.6	4.5	3.7	58.4	18.61	35.21		14	44		0	74	31	47	32	61				0	Hemodialysis
0	0	Male	86	unknown	16.6712	1	0	0	0	0	0	0	1	136	3.7	9.5	4.1	3.1	40.1	9.54			9.9	44		0	71	32	44	26	71	7		1.8	1	Hemodialysis
0	0	Male	45	unknown	13.5178	0	0	0	0	0	1	1	1	143	5.6	10.9	4.2	3.9	65	17.16	226	0.24	10.6	51.3	0	0	100	33.9	44.4	30	60.9			1.15	0	Hemodialysis
0	0	Male	77	unknown	1.11781	0	0	0	0	0	1	0	0	139	4.9	8.8	4	3.7	56.3	8.87		0	10.8	45.3	1	0	63	36	45.2	27.7	69	2.09	2.63	0.92	1	Hemodialysis
0	0	Male	84	unknown	11.3342	0	0	0	0	0	1	0	1	145	4.6	8.8	3.4	3.1	49.6	8.54	131	0.73	8.9	59.7	1	0	62	39	50	31	67				0	Hemodialysis
0	0	Male	59	unknown	1.09863	0	0	0	0	0	1	0	1	141	3.7	9.5	4.3	3.9	63.1	10.59	238	0.21	11.7	48.2	0	0	64	32.8	47.2	27.5	72.6	6.5	3.16	1.9	0	Hemodialysis
0	0	Male	79	unknown	3.28219	0	0	1	0	0	1	0	1	142	3.8	7.9	4.9	2.9	62.1	7.17	180	0.44	9.8	49.3	0	0	75	30.6	43.9	31	56.6	2.8	3.6	1.21	1	Hemodialysis
0	0	Male	72	unknown	9.75616	0	0	0	0	0	1	1	1	143	3.2	8.8	1.4	3.2	43.9	6.75	57	0.05	9.5	53	1	0	82	32.3	38.4	41.2	59	2.8	3	1.34	1	Hemodialysis
0	0	Male	68	unknown	19.2795	0	0	0	0	0	1	1	1	140	5.5	9.1	5.7	3.35	45.1	11.69	96	0.07	10.1	45.5	1	0	66	38	48.6	29	70.1		2.18	1.15		Hemodialysis
0	0	Male	83	unknown	8.19178	0	0	0	0	0	1	1	0	131.5	4.5	8.1	5.4	3.7	44.6	10.57	148	0.23	10.8	53	1	0	72	35.3	33.8	20.1	72.5					Hemodialysis
0	0	Male	72	unknown	19.2384	0	0	1	0	1	1	1	1	146	4.3	9.4	5.2	3.3	44.2	10.1	62	0.1	10.5	55.7	1	0	43	34.1	54.7	31.3	73.4	3	3.08	1.5	1	Hemodialysis
0	0	Male	69	unknown	1.06575	0	0	0	0	1	1	0	1	135	4.2	9.4	6.2	2.6	64.2	12.6	273	3.47	10.2	55.2	0	0	77	46.2	54.3	36.3	61	4.3	2.8	1.6	1	Hemodialysis
0	0	Male	67	unknown	2.30959	0	0	0	0	0	1	0	1	136	4.7	9.2	5.7	3.7	80.1	13.16	108	0.1	11.1	53	0	0	57	42	45.3	27.9	68.7			1.03		Hemodialysis
0	0	Male	72	unknown	12.8192	0	0	1	1	0	1	1	1	137	5.9	9.5	4.8	3.3	62.7	9.68	101	1.5	11.2	60.6	1	0	87	35	47.6	45.3	10.4			1.23		Hemodialysis
0	0	Male	74	unknown	15.0411	0	0	0	0	0	0	1	0	140	5.3	9.8	5.1	3	71.3	8.5	46	1.9	11.7	51.8	1	0	67		34.6	21.6	68.8	5.1		1.71		Hemodialysis
0	0	Male	77	unknown	4.18356	1	0	1	0	0	1	0	0	137	4.7	8.8	6	3.2	60.3	10.57	69	0.5	13.2	47.5	0	0	58	39	55	43	44			1.15		Hemodialysis
0	0	Male	56	unknown	7.76712	0	0	0	0	0	1	0	1	139	4.4	9.5	3.4	3.8	43.4	10.54	102	0.1	12.1	49.5	0	0	69	42	51	26	79	4.6		1.71		Hemodialysis
0	0	Male	57	unknown	13.0658	0	0	0	0	0	1	0	1	140	5.9	8.9	5.1	4.6	82.5	11.92	207	0.03	12.7	48.7	0	0	71	37.5	51.2	33.5	63.3	5.85	2.9			Hemodialysis
0	0	Male	80	unknown	7.32055	0	0	0	0	0	1	1	1	144	4.7	8.3	7.8	3.4	80.4	8.8	247	0.4	12.9	54.4	1	0	72	48.4	53.2	37.1	56.24	3.61	2.06	1.41		Hemodialysis
0	0	Male	74	unknown	2.4411	0	0	1	0	0	1	0	0	141	4.62	9.2	7.3	3.9	65.9	11.67	147	0.1	12	48	0	0	68	37.8	49.3	32.6	62.5	7.6	2.22	1.9	1	Hemodialysis
0	0	Male	71	unknown	2.58082	0	0	0	0	0	1	0	0	142	4.7	8.8	4.6	3	41.6	6.11	116	1.46	10.5	52.4	0	0	79	27.3	38.2	24.4	66.6	6.06	3.34	1.85	1	Hemodialysis
0	0	Male	63	unknown	1.23288	0	0	0	0	0	1	0	1	144	6.2	7.7	7.6	3.6	76	12.72	285	0.05	11.7	47.4	0	0	69	39.6	39.2	26.5	61.3			1.34	0	Hemodialysis
0	0	Male	79	unknown	45.3507	0	0	0	0	0	1	1	1	140	4	8.2	5.2	3.7	59.8	7.66	253	1.08	11.1	54.9	1	0	69	22.8	40.4	25.7	66.7				0	Hemodialysis
0	0	Male	63	unknown	25.6712	0	0	0	0	0	1	0	0	135	4.2	8.4	3.1	2.5	37.4	6.53	42	1.34	8.9	47.67	1	0	68	43	41.4	27	64.5		2.48		1	Hemodialysis
0	0	Male	45	unknown	15.0329	0	0	0	0	0	1	0	1	139	5.4	7.6	8.3	3.9	61	16.51	245	0.06	11.4	46.3	0	0	60	33.52	43.9	29.1	62.7			1.5	0	Hemodialysis
0	0	Male	81	unknown	13.7096	1	0	0	0	0	1	0	1	137	4.5	8.9	3.9	3.7	40	7.95	170	0.1	10	53.4	1	0	80	34.2	44.5	24.4	76.7	15.29	1.05	1.15	1	Hemodialysis
0	0	Male	70	unknown	1.95068	0	0	0	0	0	1	1	0	141	4.8	9.2	4.4	3.4	54.4	10.72	61	0.68	11.5	54.1	0	0	69	44.1	61.9	34.1	75	4.2	3.1	1.36	1	Hemodialysis
0	0	Male	83	unknown	2.52877	0	0	0	0	0	1	0	1	134	4.3	9.3	6.7	3.5	55.3	15.12	187.4		14.7	49.5		0	78	39	50	29	72				0	Hemodialysis
0	0	Male	73	unknown	15.4027	0	0	0	0	0	1	1	1	137	4.6	8.7	5.2	3.4	63.6	12.98	73.1		13.9	56.9		1	64	59	51	33	65	8		1.9	1	Hemodialysis
0	0	Male	85	unknown	1.13151	0	0	0	0	0	1	0	0	143	4.6	8.3	6.1	3.3	53.7	9.05	210	0.06	11.4	51.3	1	0	42	30.4	41.1	26.2	66	3.19	2.91	1.25	1	Hemodialysis
0	0	Male	77	unknown	1.01644	0	0	0	0	0	1	0	1	138	4.3	8.7	5.6	3.6	60.5	9.59	173	0.06	11.7	50.7	1	0	54	29.7	40.3	24.1	71.2	5.32	3.13	1.6	1	Hemodialysis
0	0	Male	75	unknown	15.2055	0	0	0	0	0	0	1	1	137	4.7	9.7	3.5	2.9	50	11.91	187	2.02	9.4	41.1	1	0	106	28.3	38	24	59			1.06	0	Hemodialysis
0	0	Male	71	unknown	9.4137	1	0	0	0	0	1	0	1	138	5.1	9.1	5.8	3.6	72	15.8	205	0.87	10.7	42.5	1	0	92	40.9	43.7	29.3	61.8			1.52	1	Hemodialysis
0	0	Male	73	unknown	20.4877	0	0	0	0	0	1	0	0	139	4.6	8.3	3.4	3.8	58.3	10.24	24	0.08	11.1	53.3	1	0	72	39.4	55.5	33.7	69.1	5.7	2.92	1.8	0	Hemodialysis
0	0	Male	54	unknown	18.9753	0	0	0	0	0	0	1	1	139	6	8	8.1	3.8	56	14.2	91	0.08	12.1	48.2	0	0	53	39	54	28	69.1					Hemodialysis
0	0	Male	58	unknown	1.40274	0	0	0	0	0	0	0	1	144	3.7	8.9	4.1	3.5	58.1	10.17	52		10.8	47.1	0	0	74	35	52	34	68	3	2.6	1.4	0	Hemodialysis
0	0	Male	75	unknown	1.9863	0	0	0	0	0	0	0	0	137.8	4.87	8.7	4	3.3	56.6	8.35	154	6.9	10.1	48.7	0	0	76	35.1	44.5	29.7	64.29	5.12	2.55	1.58	1	Hemodialysis
0	0	Male	63	unknown	8.89041	0	0	0	0	0	1	0	1	140	4.2	9.3	5.2	3.7	61.3	16.2			13.6	46.7		0	66	35	36	24	60				0	Hemodialysis
0	0	Male	71	unknown	8.93151	0	0	0	0	0	0	0	1	132	4.6	10.1	2.6	3.1	47.6	10.36			11	57.2		1	87	32	51	33	64				0	Hemodialysis
0	0	Male	84	unknown	3.44932	1	0	0	0	0	1	0	0	144	3.5	9.1	8.4	3.3	77.4	9.33		4.9	10.3	47.2	1	0	72	46.8	47.4	30.2	66	3.41	2.98	1.19	1	Hemodialysis
0	0	Male	67	unknown	2.19452	0	0	0	0	0	1	0	1	142	3.8	8.9	6.3	3.7	66.2	15.83	38	0.15	10.8	48.6	1	0	68	29.6	33.5	22.2	63.8	4.8	2.67	1.64	0	Hemodialysis
0	0	Male	82	unknown	5.29315	0	0	0	0	0	1	0	1	142	4.06	9.6	4.9	3.4	67.1	10.23	206	0.1	10.3	51	1	0	57	43.8	46.5	31	62	5.1	2.88	1.7	1	Hemodialysis
0	0	Male	72	unknown	1.05205	0	0	0	0	0	1	0	1	142	5.3	9.2	4.7	3.7	73	9.78		0	11.6	44.9	1	0	68	30.8	48.2	29.8	68	3.43	2.68	1.28	1	Hemodialysis
0	0	Male	45	unknown	9.61644	0	0	0	0	0	1	0	1	141	4.8	9.9	5	3.7	80.4	12.82	65	0.05	11	48.5	1	0	71	33.2	54.3	34.9	65	4.3	4	1.3	1	Hemodialysis
0	0	Male	54	unknown	3.37808	0	0	0	0	0	1	0	1	141	5.3	9.5	6.3	3.6	101	12.33	46	0.02	10.7	50.5	0	0	64	37.7	44.7	31.1	58			1.42	0	Hemodialysis
0	0	Male	73	unknown	8.21644	0	0	0	0	0	1	0	1	142	4	9.8	5.3	3.2	48	9.93	178	1.39	12.3	45.5	0	1	97	35.8	40.7	26.9	63.2			1.56	0	Hemodialysis
0	0	Male	45	unknown	4.10137	0	0	0	0	0	0	0	1	139	4.7	9.9	5.5	4.5	61.2	18.12	112.3	0.03	11.9	42.7	0	0	63	31.5	53.4	33.4	67.1	4	2.56	1.51	0	Hemodialysis
0	0	Male	83	unknown	9.54795	0	0	0	0	0	1	1	1	143	5.9	9.6	4.8	3.7	51.6	8.89	73	0.09	12.5	51.9	1	0	67	35.7	44.6	28.6	65.8	4.8	1.22	1.34	0	Hemodialysis
0	0	Male	59	unknown	1.43014	0	0	0	0	0	1	0	1	142	4.6	9	6.2	3.8	71	13.88	41	0.12	10.9	45.5	0	0	77	31.1	38.4	23.6	69.6			1.4	0	Hemodialysis
0	0	Male	53	unknown	6.3863	0	0	0	0	0	1	0	1	137	4.8	9.9	6	3.7	74	12.31	249	0.24	11.5	50.6	0	0	81	30.4	50.9	32	66.7		1.87	1.77	0	Hemodialysis
0	0	Male	75	unknown	18.4986	0	0	0	0	0	1	1	0	135	5.1	8.8	6.6	3	77.5	9.09	314	0.6	9.4	42.4	1	0	67	34.5	39.1	25.7	63	5.12	1.98	1.46	1	Hemodialysis
0	0	Male	76	unknown	13.8301	0	0	0	0	0	1	0	1	139	5.7	9.5	6.4	3.3	80	7.47	144	0.27	10.9	47.5	1	1	92	26.6	44.4	29.9	61.3			1.5	0	Hemodialysis
0	0	Male	40	unknown	3.37808	0	0	0	0	1	1	1	1	140	5.9	9.1	5.2	3.7	49	14.43	38	1.4	11.3	52.2	0	0	82	30	50	33	64	3	2.53	1.21	0	Hemodialysis
0	0	Male	69	unknown	2.64658	0	0	0	0	0	1	0	0	141	4.3	9.3	3.2	3.7	54	4.45	150	0.27	12.3	49.2	0	0	87	33.7	41.3	26.5	65.8			1.01	0	Hemodialysis
0	0	Male	81	unknown	16.8329	0	0	0	0	0	1	1	1	141	4.1	9.7	6.5	3.9	41	12.39	90	0.24	13.5	50.6	0	0	64	34	50.9	31.9	67	13.55	2.57	1.84	0	Hemodialysis
0	0	Male	84	unknown	2.84932	0	0	1	0	0	0	0	0	137	4.2	8.7	4.6	3.8	74	8.12	174	0.05	11.5	54.4	1	0	53	30.4	55	40.3	51	6	1.95	1.8	1	Hemodialysis
0	0	Male	61	unknown	17.8247	0	0	0	0	0	1	1	1	138	3.6	9.2	4.2	3.5	59.2	10.28	122.7		12.1	42.2		0	75	41	47	30	66				0	Hemodialysis
0	0	Male	62	unknown	7.76712	0	0	0	0	0	0	0	1	142	4.3	9	4.1	4.1	64.6	12	188	0.05	10.4	44.2	0	0	73	35.3	49.1	29.3	71	3.9	4.1	1.4	1	Hemodialysis
0	0	Male	63	unknown	4.00274	0	0	0	0	0	1	1	1	142	4.8	9.5	4.6	3.8	66.5	14.62	63	0.05	11	51.8	1	0	74	40.7	53.9	36.1	61	4.7	3.38	1.46	1	Hemodialysis
0	0	Male	77	unknown	3.99726	0	0	0	0	0	1	0	0	139	4.7	8.9	5.5	3.8	63	9.1	66	0.04	10.5	51	1	0	69	35	50	31	58.1					Hemodialysis
0	0	Male	68	unknown	14.4301	0	0	0	0	0	1	0	1	141	4.7	8	5.9	3.9	89.2	9.54	63	0.67	8.7	56	1	0	66	32.8	43.2	24.8	73.9	4.2	2.53	1.7	1	Hemodialysis
0	0	Male	65	unknown	14.5808	1	0	0	0	0	1	0	1	142	5.2	8.5	4.4	3.6	63.3	10.25	218	0	9.5	44	0	0	80	37.8	49.9	26.7	77.7	4.63	3.51			Hemodialysis
0	0	Male	74	unknown	5.96986	0	0	0	0	0	0	1	1	140	3.8	9.7	3.3	3.1	40.2	11.8	57	0.44	10.9	50.6	1	1	64	47.8	46.7	29.7	66	3	3.3	1.2	1	Hemodialysis
0	0	Male	71	unknown	6.7863	0	0	0	0	0	1	0	1	142	5.1	9.2	4.8	3.7	70	12.38	118	0	10	46.5	1	0	61	39.4	41.2	23.1	75	6.54	2.47	1.68	1	Hemodialysis
0	0	Male	80	unknown	35.8658	0	0	0	0	0	1	0	0	141	4.3	9	3.4	3.3	40.2	7.94	48	0.52	11.2	52.9	1	0	68	33	47.9	31.1	64.4	4.71	2.54	1.69	1	Hemodialysis
0	0	Male	51	unknown	34.8932	0	0	0	0	0	0	0	1	138	4.7	8.8	5.1	4.1	66.5	11.28	24	0	11.7	41.6	0	0	80	36.1	47.7	26.8	74	6.1	2.67	1.66	1	Hemodialysis
0	0	Male	86	unknown	1.87123	0	0	1	0	0	1	0	0	138	3.8	9	4.7	3	53.7	4.89	62	0.72	10	58	1	0	115	41	52.2	41	43.2	13.4	1.3	1.83	1	Hemodialysis
0	0	Male	81	unknown	1.01644	0	0	0	0	0	1	1	1	132	4.4	9.4	3.7	3.4	57	9.23	21	0.1	11.7	46.4	1	0	60	32.8	45.6	30.3	62.4			1.92	0	Hemodialysis
0	0	Male	73	unknown	12.5534	0	0	0	0	0	0	0	1	141	4.2	9.7	3.6	3.7	55.4	10.03		0.16	11.1	46.3	1	1	94	48.2	56.4	33.9	69	3.15	3.09	1.15	1	Hemodialysis
0	0	Male	69	unknown	3.13699	0	0	0	0	0	0	0	1	141	4.5	9.1	3.4	3.8	76.5	10.1	356.5	0.05	10.4	56.9	0	1	76	40.5	54.1	39.3	52.7					Hemodialysis
0	0	Male	63	unknown	11.5918	0	0	0	0	0	1	1	1	136	5.1	9.6	5.7	3.2	50	14	83	0.09	10.1	54.7	1	0	82	42	56	44	53.3	6.8	1.83	1.8		Hemodialysis
0	0	Male	49	unknown	1.74795	0	0	0	0	0	1	1	1	143	4.8	8.6	4.5	3.9	61	15.65	202	0.1	16.2	46.9	0	0	68	43.7	48.7	31.6	64.2			0.989	0	Hemodialysis
0	0	Male	80	unknown	5.51507	0	0	0	0	0	1	0	1	144	4	8.4	5.1	4.1	52.4	11.26	199	0.04	11.8	41	1	0	70	28.6	29.5	17.6	55.7	1.5	3.1	0.9	0	Hemodialysis
0	0	Male	68	unknown	2.64384	0	0	1	0	0	0	0	1	142	4.7	9.8	6	3.7	59.4	11.31	145	0.1	11.9	49.7	1	0	67	39.1	43.1	25.2	72	4.5	3.4	1.4	1	Hemodialysis
0	0	Male	70	unknown	1.96986	0	0	0	0	0	1	0	1	142	3.4	8.7	3.6	3.7	54	9.77	183	0.05	10.5	49.4	0	0	82	26	47.4	33.2	69	4.7	3.4	1.1	1	Hemodialysis
0	0	Male	71	unknown	1.37808	1	0	0	0	0	1	1	1	140	4.7	8	4.4	3.7	54	7.9	475	0.16	10.7	42.6	0	0	77	42.9	51.7	32.3	67.3			1.77	0	Hemodialysis
0	0	Male	75	unknown	5.29589	1	0	0	0	0	1	0	1	143	4.7	8.4	5.2	3.7	44.6	9.62		0.06	10.7	43.5	1	0	79	37.6	43.3	29.3	60	6.34	2.11	1.59	1	Hemodialysis
0	0	Male	74	unknown	2.07671	0	0	0	0	1	0	0	0	140	4.8	9.4	4.5	3.6	52	5.3	97	0.81	9.5	48.4	0	0	56	36	49	34	56.8	3.1	4.15	1.2		Hemodialysis
0	0	Male	46	unknown	17.0055	0	0	0	0	0	1	0	1	139	5.1	9.4	5.9	3.9	112.1	14.95	17	0.19	10.8	49.3	1	0	53	54.9	66.2	41.2	66	3.96	3.23	1.28	1	Hemodialysis
0	0	Male	66	unknown	3.72329	1	0	0	0	0	0	0	1	137	4.3	8.8	3.9	4.2	40.4	10.61	205	0.1	11.3	41.9	1	0	63	30.8	42.6	28.2	63	4	2.18	1.26	0	Hemodialysis
0	0	Male	68	unknown	10.5781	0	0	1	0	1	1	0	0	140	4.2	9.3	3.5	3.1	57.1	7.32	73	3.56	11.5	46.41	1	0	62	48.4	52.6	36.8	56.8	11.2	2.1	1.67	1	Hemodialysis
0	0	Male	68	unknown	22.2521	0	0	0	0	0	1	0	0	135	3.3	9.3	1.6	3	36	5.4	21	1.18	9.3	48	1	0	82	36	50	31	66	7.4	1.44	1.9		Hemodialysis
0	0	Male	61	unknown	18.8164	0	0	0	0	0	1	0	1	144	5	8.9	6.8	3.8	78	15.46	68	0.13	11.3	38.5	0	0	87	24.9	38.8	24.9	66.1		2.42	1.33	0	Hemodialysis
0	0	Male	68	unknown	3.73425	0	0	0	0	1	1	0	1	133	4.8	10.7	4.7	2.7	62	6.5	43	0.47	9.5	52.3	1	0	54	39.6	53.3	34.7	63.6			1.67	1	Hemodialysis
0	0	Male	49	unknown	3.90411	0	0	0	0	0	1	0	1	135	4.9	9.2	5.2	4.4	85	12.51	170	0.08	12.3	46.7	0	0	58	40.7	46.8	31.8	61.9			1.63	0	Hemodialysis
0	0	Male	69	unknown	29.2466	0	0	1	0	0	1	0	1	141	4.9	9.4	4.5	3.7	66	12.81	146	0.04	10.8	48.5	0	0	73	42.6	40.5	26.3	64.9			1.92	0	Hemodialysis
[truncated: 788 more rows]
